# Supplementary material for: Multipotent neural stem cells originating from neuroepithelium exist outside the mouse central nervous system
Source: Nat Cell Biol. 2025 Apr 10;27(4):605–18. doi: 10.1038/s41556-025-01641-w (PMC11991921; doi:10.1038/s41556-025-01641-w)
Supplement: Supplementary file 6 — Cluster markers of lung Sox2-GFP+ cells. [file 41556_2025_1641_MOESM6_ESM.xls]

## Sheet: Cluster-markers_Seurat
Supplementary Table3 Cluster markers of lung Sox2-GFP+ cells.
gene	p_val	avg_logFC	pct.1	pct.2	p_val_adj	cluster
Scgb1a1	0	1.56316	0.997	0.952	0	CC1
Upk1a	0	1.29059	0.493	0.087	0	CC1
Gprc5a	0	1.2223	0.874	0.425	0	CC1
Hp	0	1.20844	0.929	0.466	0	CC1
Upk3a	0	1.14279	0.434	0.095	0	CC1
Ager	0	1.13559	0.603	0.174	0	CC1
Clic5	0	1.12406	0.718	0.274	0	CC1
Mgst1	0	1.1116	0.965	0.618	0	CC1
Prdx6	0	1.06684	0.92	0.633	0	CC1
Cbr2	0	1.00629	0.993	0.94	0	CC1
Chia	0	0.997401	0.363	0.109	0	CC1
Col23a1	0	0.969994	0.552	0.16	0	CC1
8430408G22Rik	0	0.96889	0.609	0.285	0	CC1
Cckar	0	0.964857	0.678	0.272	0	CC1
Spink5	0	0.955169	0.489	0.163	0	CC1
Hopx	0	0.952444	0.804	0.398	0	CC1
Kdr	0	0.93882	0.549	0.151	0	CC1
Vegfa	0	0.924987	0.567	0.26	0	CC1
Cyp2f2	0	0.914318	0.983	0.823	0	CC1
Ces1d	0	0.896494	0.954	0.586	0	CC1
Nupr1	0	0.865428	0.625	0.315	0	CC1
Cldn10	0	0.85272	0.775	0.407	0	CC1
Aqp5	0	0.848682	0.37	0.128	0	CC1
Sfta2	0	0.847219	0.941	0.541	0	CC1
Aldh1a7	0	0.830703	0.929	0.534	0	CC1
Atp8a1	0	0.825961	0.767	0.409	0	CC1
Fmo2	0	0.825024	0.579	0.257	0	CC1
Selenbp1	0	0.817104	0.808	0.405	0	CC1
Cyb5	0	0.814006	0.947	0.766	0	CC1
Rasl11a	0	0.800123	0.489	0.204	0	CC1
Mal2	0	0.797704	0.793	0.457	0	CC1
Gsta3	0	0.78931	0.671	0.311	0	CC1
1810010H24Rik	0	0.777178	0.554	0.242	0	CC1
Prrg3	0	0.767325	0.598	0.28	0	CC1
Sdpr	0	0.757776	0.628	0.298	0	CC1
Gstm1	0	0.755285	0.894	0.61	0	CC1
Ptgs2	0	0.734181	0.295	0.094	0	CC1
Atp1b1	0	0.733875	0.931	0.606	0	CC1
Clic3	0	0.730342	0.737	0.355	0	CC1
Dcxr	0	0.711246	0.79	0.468	0	CC1
Gstm2	0	0.70931	0.741	0.461	0	CC1
Homer2	0	0.702271	0.419	0.148	0	CC1
Pdlim2	0	0.685048	0.479	0.205	0	CC1
Osgin1	0	0.67745	0.318	0.111	0	CC1
Gstk1	0	0.668098	0.459	0.199	0	CC1
Tmsb4x	0	0.666254	0.994	0.961	0	CC1
Arxes2	0	0.659004	0.305	0.097	0	CC1
Trim3	0	0.649964	0.576	0.301	0	CC1
Atp11a	0	0.64476	0.625	0.355	0	CC1
Mettl7a1	0	0.641136	0.758	0.44	0	CC1
Aldh1a1	0	0.63711	0.942	0.592	0	CC1
Ppap2b	0	0.630948	0.65	0.384	0	CC1
AA986860	0	0.628886	0.433	0.198	0	CC1
Mical2	0	0.627829	0.473	0.229	0	CC1
Ifrd1	0	0.620606	0.525	0.326	0	CC1
Sftpd	0	0.616674	0.933	0.492	0	CC1
Ppp3ca	0	0.615147	0.816	0.604	0	CC1
Amotl2	0	0.612483	0.509	0.278	0	CC1
Cnn2	0	0.608059	0.696	0.434	0	CC1
Sec14l3	0	0.603469	0.978	0.618	0	CC1
Zfp36	0	0.594971	0.876	0.773	0	CC1
Muc1	0	0.592695	0.568	0.306	0	CC1
Slc16a11	0	0.590908	0.48	0.244	0	CC1
Fam174b	0	0.584102	0.489	0.262	0	CC1
Ace2	0	0.582317	0.344	0.134	0	CC1
mt-Rnr2	0	0.577542	0.996	0.984	0	CC1
Kcnj15	0	0.567459	0.375	0.152	0	CC1
Ftl1	0	0.565372	0.639	0.419	0	CC1
5330417C22Rik	0	0.556575	0.627	0.341	0	CC1
Aldh2	0	0.556558	0.842	0.608	0	CC1
Slc4a5	0	0.555144	0.333	0.129	0	CC1
Kcnk2	0	0.554537	0.394	0.19	0	CC1
Emp1	0	0.553905	0.75	0.5	0	CC1
Cgnl1	0	0.549166	0.345	0.142	0	CC1
Npc2	0	0.545908	0.897	0.6	0	CC1
Cd200	0	0.543973	0.48	0.23	0	CC1
Btg2	0	0.53956	0.739	0.525	0	CC1
Taok3	0	0.538371	0.489	0.262	0	CC1
Liph	0	0.537975	0.371	0.161	0	CC1
Pls3	0	0.535658	0.783	0.55	0	CC1
Reep6	0	0.531413	0.39	0.191	0	CC1
Vamp8	0	0.529649	0.745	0.533	0	CC1
Mtus1	0	0.52729	0.521	0.314	0	CC1
Dapk2	0	0.519689	0.362	0.172	0	CC1
Scnn1a	0	0.514911	0.853	0.536	0	CC1
Adrb2	0	0.514226	0.307	0.12	0	CC1
Cat	0	0.498562	0.6	0.372	0	CC1
Ephx1	0	0.495273	0.506	0.307	0	CC1
Myo5c	0	0.493675	0.551	0.335	0	CC1
Mboat1	0	0.491699	0.458	0.273	0	CC1
Fth1	0	0.491104	0.961	0.895	0	CC1
Gabrp	0	0.482913	0.628	0.315	0	CC1
Emb	0	0.477102	0.81	0.569	0	CC1
Nebl	0	0.472907	0.258	0.092	0	CC1
Carkd	0	0.472301	0.726	0.536	0	CC1
Cystm1	0	0.470683	0.738	0.451	0	CC1
Elovl5	0	0.469844	0.532	0.347	0	CC1
Lurap1l	0	0.467779	0.475	0.277	0	CC1
Ier2	0	0.460197	0.726	0.558	0	CC1
Sod1	0	0.451662	0.864	0.709	0	CC1
Wbp5	0	0.448379	0.913	0.744	0	CC1
Actb	0	0.442168	0.999	0.991	0	CC1
AU021092	0	0.434937	0.517	0.303	0	CC1
Rps19	0	0.431125	0.764	0.577	0	CC1
Cxcl15	0	0.422097	0.936	0.496	0	CC1
Bsg	0	0.412488	0.914	0.788	0	CC1
Fhl1	0	0.403625	0.552	0.26	0	CC1
Slc12a2	0	0.400505	0.836	0.583	0	CC1
Ppic	0	0.367709	0.796	0.655	0	CC1
Krt19	0	0.35134	0.845	0.636	0	CC1
Maob	1.63e-304	0.380855	0.385	0.185	3.44e-300	CC1
Hes1	2.91e-304	0.563872	0.733	0.604	6.14e-300	CC1
Mtfr1l	6.38e-301	0.448628	0.546	0.363	1.35e-296	CC1
Slc26a2	1.08e-297	0.440594	0.537	0.348	2.28e-293	CC1
Scnn1b	7.89e-297	0.467239	0.373	0.192	1.67e-292	CC1
Alas1	2.75e-294	0.511762	0.399	0.221	5.82e-290	CC1
Palmd	3.79e-292	0.443213	0.297	0.128	8e-288	CC1
Pcx	1.76e-291	0.474867	0.296	0.133	3.71e-287	CC1
Pnrc1	6.21e-291	0.448331	0.582	0.414	1.31e-286	CC1
Aplp2	2.07e-290	0.304427	0.833	0.713	4.37e-286	CC1
Ptgr1	1.16e-286	0.465914	0.265	0.107	2.46e-282	CC1
1500012F01Rik	6.6e-286	0.443896	0.581	0.4	1.39e-281	CC1
Lmo7	3.72e-283	0.393466	0.591	0.395	7.86e-279	CC1
Phlda1	4.05e-282	0.501984	0.436	0.249	8.55e-278	CC1
Lrrc26	6.16e-282	0.476776	0.354	0.184	1.3e-277	CC1
Pon3	4.79e-277	0.457811	0.384	0.209	1.01e-272	CC1
Cgn	6.81e-277	0.467271	0.446	0.27	1.44e-272	CC1
Cldn3	1.47e-272	0.352959	0.549	0.36	3.1e-268	CC1
Por	8.36e-272	0.369303	0.669	0.491	1.77e-267	CC1
Ldhb	3.05e-265	0.427915	0.385	0.212	6.43e-261	CC1
Prss8	1.6e-263	0.44635	0.368	0.2	3.37e-259	CC1
Pgrmc1	2.97e-260	0.399192	0.579	0.42	6.27e-256	CC1
Tnfrsf21	7.08e-259	0.441075	0.325	0.163	1.49e-254	CC1
Ier3	8.83e-256	0.607706	0.344	0.183	1.87e-251	CC1
Ppp1r14c	1.81e-254	0.260684	0.492	0.29	3.82e-250	CC1
Tmbim6	1.51e-253	0.263942	0.892	0.777	3.18e-249	CC1
Cers2	1.2e-251	0.394575	0.55	0.381	2.54e-247	CC1
Sik1	1.64e-251	0.417537	0.523	0.355	3.46e-247	CC1
Junb	9.76e-250	0.320842	0.786	0.677	2.06e-245	CC1
Akr1c14	2.04e-247	0.454844	0.255	0.109	4.31e-243	CC1
Iqgap1	6.17e-245	0.263629	0.865	0.761	1.3e-240	CC1
Ctsc	2.24e-240	0.329195	0.508	0.328	4.73e-236	CC1
Itm2a	1.08e-238	0.370043	0.433	0.261	2.27e-234	CC1
Glul	1.14e-230	0.289635	0.629	0.468	2.4e-226	CC1
Ubc	1.1e-229	0.263134	0.873	0.809	2.32e-225	CC1
Pgd	1.21e-227	0.427792	0.465	0.307	2.55e-223	CC1
Gdpd1	2.38e-225	0.377255	0.565	0.409	5.02e-221	CC1
Nrarp	3.87e-224	0.423936	0.283	0.139	8.18e-220	CC1
Slc1a5	2e-221	0.383865	0.565	0.41	4.22e-217	CC1
Abcc3	9.56e-221	0.421901	0.294	0.15	2.02e-216	CC1
Gja1	1.71e-220	0.480403	0.425	0.268	3.62e-216	CC1
Gclc	7.56e-220	0.557233	0.532	0.38	1.6e-215	CC1
Fads3	3.82e-219	0.411564	0.262	0.123	8.07e-215	CC1
Myd88	1.48e-215	0.450822	0.259	0.122	3.13e-211	CC1
Nkx2-1	8.71e-215	0.387316	0.412	0.248	1.84e-210	CC1
Cebpd	5.08e-213	0.500027	0.343	0.193	1.07e-208	CC1
Creg1	3.81e-212	0.399628	0.373	0.221	8.04e-208	CC1
Arl4c	1.36e-211	0.338997	0.618	0.46	2.87e-207	CC1
Peli1	1.16e-207	0.378628	0.489	0.339	2.46e-203	CC1
Cyp4b1	3.04e-207	0.368598	0.366	0.211	6.43e-203	CC1
Sat1	9.25e-205	0.324275	0.606	0.451	1.95e-200	CC1
Ctsh	9.37e-203	0.320075	0.635	0.466	1.98e-198	CC1
Rpl21	4.96e-200	0.257057	0.819	0.71	1.05e-195	CC1
Tmem50b	4.94e-193	0.307851	0.506	0.347	1.04e-188	CC1
Slc4a4	1.45e-191	0.431838	0.251	0.124	3.06e-187	CC1
Fzd1	2.77e-191	0.393805	0.288	0.15	5.84e-187	CC1
Wwc1	6.09e-191	0.371317	0.41	0.265	1.29e-186	CC1
Ascc2	1.15e-188	0.390986	0.294	0.163	2.43e-184	CC1
Rab11fip1	1.37e-187	0.417643	0.299	0.166	2.9e-183	CC1
Emp2	4.38e-184	0.406698	0.788	0.672	9.25e-180	CC1
Cisd1	6.66e-180	0.37634	0.408	0.275	1.41e-175	CC1
Rps3a1	1.81e-179	0.277523	0.668	0.525	3.81e-175	CC1
Hdgf	5.18e-179	0.250839	0.848	0.76	1.09e-174	CC1
Cd55	5.9e-178	0.325529	0.482	0.335	1.25e-173	CC1
Cldn4	5.16e-177	0.389477	0.355	0.217	1.09e-172	CC1
Pla2g1b	1.26e-176	0.265617	0.267	0.134	2.66e-172	CC1
Vamp5	3.06e-173	0.36706	0.335	0.203	6.47e-169	CC1
Serpinb6b	5e-173	0.375277	0.32	0.181	1.06e-168	CC1
Elf5	3.33e-171	0.350964	0.257	0.135	7.04e-167	CC1
Nfe2l2	7.19e-170	0.376722	0.485	0.357	1.52e-165	CC1
Sqstm1	3.89e-169	0.323077	0.58	0.45	8.22e-165	CC1
2410006H16Rik	2.14e-163	0.36003	0.36	0.228	4.51e-159	CC1
Chka	3.62e-163	0.342107	0.417	0.281	7.64e-159	CC1
Map2k3	7.47e-162	0.321044	0.501	0.372	1.58e-157	CC1
Diap1	1.31e-160	0.337742	0.476	0.348	2.77e-156	CC1
Cldn18	3.52e-157	0.38046	0.341	0.187	7.43e-153	CC1
Maff	3.75e-157	0.429429	0.318	0.191	7.91e-153	CC1
Prr15l	6.92e-155	0.26754	0.437	0.296	1.46e-150	CC1
Il18r1	5.36e-154	0.299652	0.306	0.178	1.13e-149	CC1
Krt7	2.12e-153	0.35256	0.401	0.271	4.48e-149	CC1
Pvrl3	4.61e-152	0.333543	0.339	0.21	9.73e-148	CC1
Anxa3	2.97e-151	0.362712	0.465	0.337	6.27e-147	CC1
Tef	4.81e-151	0.338428	0.332	0.206	1.02e-146	CC1
Fam129b	3.84e-150	0.275724	0.589	0.469	8.12e-146	CC1
Gpr56	1.01e-149	0.316852	0.363	0.235	2.14e-145	CC1
Txnip	1.27e-149	0.30512	0.584	0.458	2.68e-145	CC1
Gata6	1.19e-148	0.313165	0.253	0.134	2.51e-144	CC1
Anp32a	1.43e-148	0.264805	0.719	0.621	3.02e-144	CC1
Myh14	2.54e-147	0.323464	0.424	0.294	5.37e-143	CC1
Prep	1.99e-143	0.34256	0.307	0.191	4.21e-139	CC1
Nedd4l	2.13e-141	0.336537	0.387	0.266	4.51e-137	CC1
Errfi1	5.12e-140	0.34025	0.251	0.137	1.08e-135	CC1
Mecom	2.45e-139	0.336119	0.393	0.275	5.18e-135	CC1
Cebpb	4.94e-138	0.287952	0.475	0.355	1.04e-133	CC1
Yipf6	4.75e-136	0.32168	0.385	0.268	1e-131	CC1
Slc25a36	2.55e-135	0.298741	0.476	0.355	5.39e-131	CC1
Slc25a10	6.03e-134	0.326912	0.349	0.235	1.27e-129	CC1
Csgalnact2	1.08e-133	0.303235	0.257	0.144	2.29e-129	CC1
2200002D01Rik	1.75e-133	0.360749	0.351	0.235	3.7e-129	CC1
Tjp1	5.15e-133	0.337712	0.314	0.201	1.09e-128	CC1
Ccnd2	8.43e-126	0.250413	0.678	0.568	1.78e-121	CC1
Ptpn13	1.16e-124	0.306683	0.374	0.263	2.45e-120	CC1
Mtmr3	3.98e-123	0.312513	0.347	0.236	8.4e-119	CC1
Rnf145	9.4e-123	0.285794	0.277	0.167	1.99e-118	CC1
Sec14l4	3.11e-122	0.287989	0.27	0.164	6.57e-118	CC1
Akap13	3.91e-122	0.310549	0.33	0.217	8.27e-118	CC1
Lrrfip1	5.94e-119	0.315856	0.385	0.274	1.25e-114	CC1
Fam46c	2.15e-115	0.278066	0.307	0.198	4.53e-111	CC1
Neat1	3.84e-114	0.352217	0.558	0.446	8.11e-110	CC1
Tcf7l1	5.97e-113	0.284394	0.435	0.328	1.26e-108	CC1
Cab39	2.22e-112	0.284891	0.466	0.363	4.69e-108	CC1
Slc44a2	2.46e-112	0.299345	0.431	0.318	5.19e-108	CC1
Acss1	1.92e-111	0.2903	0.335	0.23	4.05e-107	CC1
Gstt3	1.29e-108	0.285459	0.426	0.323	2.72e-104	CC1
Pgap2	3.78e-108	0.304124	0.42	0.321	7.98e-104	CC1
Tst	4.88e-108	0.267446	0.476	0.366	1.03e-103	CC1
Fdx1	9.58e-107	0.266815	0.499	0.398	2.02e-102	CC1
Slc25a51	2.21e-100	0.294822	0.332	0.233	4.67e-96	CC1
Larp4b	7.54e-100	0.287487	0.382	0.284	1.59e-95	CC1
Mbnl1	1.45e-99	0.275017	0.493	0.4	3.06e-95	CC1
Plk2	8.25e-97	0.289584	0.271	0.177	1.74e-92	CC1
Trib1	6.13e-95	0.294958	0.292	0.196	1.29e-90	CC1
Runx1	1.23e-92	0.267696	0.391	0.296	2.6e-88	CC1
Fgfbp1	7.43e-89	0.272299	0.275	0.186	1.57e-84	CC1
Fgf1	2.92e-88	0.251047	0.251	0.161	6.17e-84	CC1
Malat1	6.69e-88	0.29506	0.886	0.822	1.41e-83	CC1
Rac3	1.15e-85	0.251583	0.255	0.167	2.44e-81	CC1
Dstn	9.72e-85	0.266474	0.432	0.348	2.05e-80	CC1
Gramd2	7.93e-82	0.311303	0.255	0.169	1.67e-77	CC1
Als2cl	1.82e-79	0.264646	0.257	0.174	3.85e-75	CC1
Rassf9	1.3e-78	0.258862	0.257	0.177	2.74e-74	CC1
Uqcr10	1.95e-77	0.259924	0.412	0.334	4.11e-73	CC1
Npnt	6.66e-71	0.296606	0.37	0.289	1.41e-66	CC1
Smim3	1.59e-67	0.259037	0.26	0.185	3.36e-63	CC1
Dnajb1	6.28e-64	0.356537	0.361	0.292	1.33e-59	CC1
H19	0	3.87176	0.965	0.275	0	BC
Krt5	0	3.27497	0.89	0.052	0	BC
Krt13	0	2.94629	0.522	0.064	0	BC
Krt4	0	2.82788	0.618	0.122	0	BC
Krt15	0	2.78937	0.971	0.396	0	BC
Igf2	0	2.37151	0.93	0.539	0	BC
Perp	0	2.03609	0.857	0.2	0	BC
Pkp1	0	1.90677	0.675	0.019	0	BC
Krt14	0	1.89034	0.604	0.021	0	BC
Krt17	0	1.85454	0.627	0.018	0	BC
Fndc1	0	1.65859	0.592	0.036	0	BC
Dsp	0	1.64224	0.8	0.303	0	BC
Dst	0	1.63182	0.711	0.124	0	BC
S100a14	0	1.59698	0.677	0.106	0	BC
Col17a1	0	1.56643	0.577	0.014	0	BC
Krt6a	0	1.56034	0.394	0.013	0	BC
S100a16	0	1.54047	0.866	0.426	0	BC
Lgals7	0	1.51854	0.469	0.009	0	BC
Pitx1	0	1.49474	0.582	0.013	0	BC
Dapl1	0	1.37122	0.494	0.01	0	BC
Pax9	0	1.36716	0.529	0.033	0	BC
Aqp3	0	1.31967	0.342	0.041	0	BC
Lgi2	0	1.31206	0.475	0.014	0	BC
Trp63	0	1.30534	0.471	0.011	0	BC
Bcl11b	0	1.22507	0.427	0.013	0	BC
Dmkn	0	1.20586	0.369	0.055	0	BC
Fabp5	0	1.18626	0.514	0.06	0	BC
Ltbp4	0	1.17047	0.635	0.136	0	BC
Hspb1	0	1.16401	0.472	0.127	0	BC
Wnt4	0	1.15161	0.471	0.037	0	BC
S100a10	0	1.1453	0.566	0.091	0	BC
Itgb4	0	1.13948	0.644	0.176	0	BC
Trim29	0	1.10205	0.417	0.008	0	BC
Pdpn	0	1.09979	0.466	0.073	0	BC
Pard6g	0	1.08328	0.454	0.044	0	BC
Cd109	0	1.06632	0.381	0.01	0	BC
Mt2	0	1.03746	0.656	0.148	0	BC
Lad1	0	1.03419	0.521	0.147	0	BC
Upk3bl	0	1.02685	0.328	0.017	0	BC
Serpinb5	0	1.02523	0.382	0.006	0	BC
Adamts1	0	1.01686	0.367	0.055	0	BC
Ifitm3	0	0.989891	0.698	0.368	0	BC
Rps12	0	0.989257	0.952	0.907	0	BC
Gpc3	0	0.985731	0.668	0.179	0	BC
Col18a1	0	0.984174	0.409	0.038	0	BC
Sox21	0	0.96705	0.352	0.034	0	BC
Ptn	0	0.964234	0.468	0.067	0	BC
Tpm2	0	0.961002	0.4	0.025	0	BC
Atp1b3	0	0.960705	0.764	0.5	0	BC
Eef1g	0	0.953194	0.675	0.309	0	BC
2900026A02Rik	0	0.943522	0.501	0.146	0	BC
Rpl12	0	0.941428	0.897	0.707	0	BC
Tiam1	0	0.941188	0.424	0.077	0	BC
Hlf	0	0.933517	0.317	0.023	0	BC
Npm1	0	0.93001	0.886	0.689	0	BC
Cdh13	0	0.918065	0.345	0.026	0	BC
Rbp1	0	0.915467	0.294	0.053	0	BC
Igfbp3	0	0.909028	0.314	0.017	0	BC
Eef1b2	0	0.908441	0.93	0.786	0	BC
Rps20	0	0.898979	0.975	0.906	0	BC
Klk10	0	0.894677	0.339	0.049	0	BC
Mif	0	0.890308	0.46	0.12	0	BC
Rps3a3	0	0.886126	0.612	0.271	0	BC
Sh3rf1	0	0.880639	0.406	0.09	0	BC
Mfge8	0	0.877098	0.443	0.12	0	BC
Rps3	0	0.876372	0.951	0.888	0	BC
Sfn	0	0.871599	0.509	0.19	0	BC
Tubb5	0	0.863677	0.505	0.216	0	BC
Celsr2	0	0.846491	0.567	0.254	0	BC
Golim4	0	0.841902	0.466	0.144	0	BC
Hmgn1	0	0.841463	0.873	0.664	0	BC
Foxq1	0	0.839794	0.642	0.327	0	BC
Ajuba	0	0.838503	0.367	0.07	0	BC
Rapgefl1	0	0.837312	0.374	0.073	0	BC
Sox2	0	0.833855	0.709	0.407	0	BC
Psat1	0	0.827699	0.442	0.106	0	BC
Ybx3	0	0.826898	0.799	0.548	0	BC
Fgfr2	0	0.826474	0.723	0.397	0	BC
Sox9	0	0.825428	0.295	0.041	0	BC
Rplp1	0	0.82487	0.94	0.889	0	BC
Gpr87	0	0.816652	0.302	0.005	0	BC
Rpsa	0	0.811118	0.851	0.632	0	BC
Lamb3	0	0.806817	0.501	0.208	0	BC
Rps26	0	0.801706	0.96	0.927	0	BC
Sema5a	0	0.801604	0.301	0.033	0	BC
Serbp1	0	0.789818	0.876	0.695	0	BC
Pkp3	0	0.788776	0.389	0.089	0	BC
Meis2	0	0.781845	0.354	0.037	0	BC
Rps4x	0	0.780921	0.916	0.815	0	BC
Slc39a6	0	0.780648	0.316	0.051	0	BC
Vsnl1	0	0.779728	0.278	0.006	0	BC
Smoc2	0	0.778554	0.279	0.042	0	BC
Rps23	0	0.775587	0.871	0.712	0	BC
Arpc2	0	0.773667	0.894	0.744	0	BC
Amotl1	0	0.773187	0.476	0.198	0	BC
Cstb	0	0.772821	0.738	0.566	0	BC
Ces2g	0	0.76811	0.256	0.007	0	BC
Ckmt1	0	0.765737	0.325	0.046	0	BC
Hmgb2	0	0.764149	0.399	0.173	0	BC
Kctd1	0	0.762341	0.335	0.072	0	BC
Rps16	0	0.76058	0.95	0.897	0	BC
Rps24	0	0.758064	0.929	0.851	0	BC
Rpl14	0	0.757652	0.823	0.619	0	BC
Pdlim1	0	0.757432	0.527	0.211	0	BC
Dkk3	0	0.746715	0.283	0.023	0	BC
Rps5	0	0.746553	0.958	0.912	0	BC
Irf6	0	0.74497	0.424	0.139	0	BC
Nxn	0	0.744389	0.295	0.039	0	BC
F3	0	0.742652	0.542	0.291	0	BC
Net1	0	0.742583	0.659	0.372	0	BC
Rpl35	0	0.73853	0.789	0.581	0	BC
Rpl13a	0	0.737604	0.892	0.77	0	BC
Ppp1r13l	0	0.736066	0.336	0.062	0	BC
Ranbp1	0	0.735704	0.567	0.292	0	BC
Shmt2	0	0.732676	0.349	0.09	0	BC
Gnb2l1	0	0.731705	0.862	0.693	0	BC
Rps27a	0	0.731375	0.909	0.8	0	BC
Osr2	0	0.73057	0.287	0.022	0	BC
Pabpc1	0	0.729538	0.884	0.679	0	BC
Pdgfa	0	0.72788	0.66	0.382	0	BC
Gltp	0	0.727246	0.571	0.323	0	BC
Dek	0	0.725713	0.619	0.372	0	BC
Rplp2	0	0.72357	0.941	0.839	0	BC
Nme1	0	0.722586	0.538	0.264	0	BC
Tspan6	0	0.717215	0.324	0.062	0	BC
Ppp1r14b	0	0.715797	0.462	0.173	0	BC
H2-Ab1	0	0.713699	0.28	0.02	0	BC
Rps8	0	0.713308	0.968	0.941	0	BC
Lamc2	0	0.712945	0.371	0.105	0	BC
Anp32b	0	0.708844	0.538	0.258	0	BC
Rcc2	0	0.708641	0.493	0.201	0	BC
Lmna	0	0.70597	0.452	0.151	0	BC
Rpl39	0	0.705211	0.902	0.791	0	BC
Capg	0	0.702841	0.37	0.097	0	BC
Mcm5	0	0.701884	0.301	0.078	0	BC
Sema4b	0	0.698825	0.383	0.143	0	BC
Ncl	0	0.697147	0.843	0.673	0	BC
Atp5a1	0	0.695651	0.897	0.725	0	BC
Lama3	0	0.694414	0.29	0.037	0	BC
Hnrnpa2b1	0	0.692165	0.942	0.837	0	BC
Cdc42ep3	0	0.691936	0.528	0.259	0	BC
Clstn1	0	0.69123	0.448	0.203	0	BC
Rplp0	0	0.690869	0.852	0.686	0	BC
Eif5a	0	0.689136	0.809	0.62	0	BC
Fxyd3	0	0.686706	0.277	0.037	0	BC
Rpl4	0	0.685465	0.92	0.822	0	BC
Limk2	0	0.683738	0.4	0.148	0	BC
Mcm6	0	0.679824	0.343	0.12	0	BC
Hsp90ab1	0	0.674625	0.98	0.943	0	BC
Rpl22	0	0.673624	0.849	0.689	0	BC
Mcm4	0	0.670689	0.313	0.102	0	BC
Rps11	0	0.670639	0.841	0.672	0	BC
Rpl23	0	0.670093	0.934	0.867	0	BC
Efnb2	0	0.669391	0.356	0.103	0	BC
Set	0	0.668637	0.581	0.313	0	BC
Rpl9	0	0.666483	0.922	0.873	0	BC
Tmpo	0	0.663907	0.544	0.287	0	BC
Uqcrc1	0	0.662462	0.459	0.2	0	BC
Plek2	0	0.661884	0.251	0.021	0	BC
Cs	0	0.661679	0.541	0.285	0	BC
Atp5g3	0	0.660087	0.92	0.846	0	BC
Igsf3	0	0.657215	0.29	0.052	0	BC
Ybx1	0	0.656279	0.818	0.628	0	BC
Kctd15	0	0.656216	0.3	0.061	0	BC
Rps10	0	0.656148	0.848	0.694	0	BC
2610018G03Rik	0	0.654916	0.281	0.041	0	BC
Egln1	0	0.654384	0.408	0.155	0	BC
0610009D07Rik	0	0.652287	0.578	0.322	0	BC
Rps2	0	0.652156	0.836	0.664	0	BC
Rps29	0	0.650909	0.921	0.848	0	BC
Gnl3	0	0.647	0.402	0.166	0	BC
Fscn1	0	0.646551	0.283	0.036	0	BC
Snrpg	0	0.645089	0.544	0.288	0	BC
Rpl36a	0	0.642068	0.85	0.69	0	BC
Rpl8	0	0.642	0.802	0.615	0	BC
Rps13	0	0.64042	0.947	0.914	0	BC
Rps9	0	0.639921	0.962	0.938	0	BC
1110038B12Rik	0	0.639509	0.355	0.115	0	BC
BC064078	0	0.638239	0.295	0.09	0	BC
Psap	0	0.638058	0.656	0.359	0	BC
Spred2	0	0.637108	0.279	0.066	0	BC
Antxr1	0	0.633747	0.307	0.07	0	BC
Rpl13	0	0.631183	0.803	0.618	0	BC
Sh3pxd2a	0	0.631165	0.372	0.078	0	BC
Snrpe	0	0.630882	0.572	0.335	0	BC
Rtn4	0	0.630831	0.534	0.277	0	BC
Agrn	0	0.630603	0.384	0.155	0	BC
Atp5o	0	0.628935	0.772	0.58	0	BC
Rps18	0	0.624994	0.815	0.627	0	BC
Hprt	0	0.623441	0.513	0.252	0	BC
Ptma	0	0.622992	0.729	0.511	0	BC
Rps7	0	0.614969	0.805	0.626	0	BC
Hs6st1	0	0.61258	0.321	0.089	0	BC
Atp5g1	0	0.608982	0.527	0.277	0	BC
Nasp	0	0.607305	0.321	0.114	0	BC
Nras	0	0.604211	0.538	0.279	0	BC
Pycard	0	0.601718	0.257	0.074	0	BC
Rpl30	0	0.598814	0.893	0.776	0	BC
Cnbp	0	0.596534	0.87	0.755	0	BC
Cdca4	0	0.594096	0.319	0.104	0	BC
Reep5	0	0.592294	0.618	0.365	0	BC
Sema3f	0	0.592015	0.255	0.056	0	BC
Cast	0	0.591712	0.309	0.093	0	BC
Ptrf	0	0.588995	0.696	0.466	0	BC
Rpl31	0	0.585863	0.869	0.762	0	BC
Rps21	0	0.585208	0.938	0.843	0	BC
Rpl7a	0	0.584169	0.764	0.576	0	BC
Dkc1	0	0.583856	0.332	0.113	0	BC
Atpif1	0	0.580735	0.774	0.567	0	BC
Anxa8	0	0.580078	0.258	0.06	0	BC
Rpl28	0	0.576818	0.796	0.641	0	BC
Rps17	0	0.574566	0.865	0.748	0	BC
Rpl6	0	0.568053	0.927	0.865	0	BC
Prkcdbp	0	0.563299	0.288	0.06	0	BC
Serinc2	0	0.558078	0.274	0.082	0	BC
Gm14303	0	0.553456	0.82	0.68	0	BC
Rac1	0	0.54938	0.737	0.539	0	BC
Rbbp8	0	0.548939	0.267	0.077	0	BC
Rpl34	0	0.535881	0.85	0.739	0	BC
Rps27	0	0.532319	0.907	0.844	0	BC
Ptgfrn	0	0.530099	0.315	0.106	0	BC
Rps14	0	0.529138	0.93	0.91	0	BC
Rpl17	0	0.528579	0.899	0.823	0	BC
Rps28	0	0.527734	0.931	0.885	0	BC
Rpl37	0	0.526469	0.9	0.825	0	BC
Bzw2	0	0.52511	0.277	0.081	0	BC
Fus	0	0.521241	0.783	0.603	0	BC
Rpl37a	0	0.503129	0.927	0.88	0	BC
Rps15	0	0.489163	0.83	0.705	0	BC
Mt1	0	0.479239	0.645	0.226	0	BC
mt-Nd1	0	0.440983	0.999	0.998	0	BC
Igfbp4	0	0.322449	0.282	0.05	0	BC
Ptprs	1.73e-305	0.558564	0.274	0.085	3.65e-301	BC
Vezf1	8.65e-302	0.629242	0.448	0.21	1.83e-297	BC
Tmem65	1.28e-301	0.482375	0.27	0.083	2.7e-297	BC
Rpl3	6.69e-299	0.545812	0.737	0.555	1.41e-294	BC
Rps15a	2.75e-298	0.54488	0.748	0.566	5.81e-294	BC
Tpt1	2.71e-295	0.350333	0.932	0.901	5.73e-291	BC
Prmt1	4.22e-295	0.588171	0.49	0.252	8.91e-291	BC
Cfl1	6.26e-295	0.306587	0.945	0.936	1.32e-290	BC
Ehf	6.41e-295	0.737333	0.507	0.277	1.35e-290	BC
Rpl32	3.95e-294	0.446006	0.857	0.762	8.34e-290	BC
Mapk6	1.25e-293	0.595646	0.388	0.164	2.65e-289	BC
Atp5k	4.45e-291	0.562705	0.732	0.556	9.39e-287	BC
Hspe1	4.38e-290	0.566285	0.404	0.181	9.24e-286	BC
H2afy	3.53e-289	0.508399	0.738	0.543	7.45e-285	BC
Eif6	1.61e-288	0.589961	0.432	0.204	3.39e-284	BC
Cks1b	1.9e-286	0.609902	0.344	0.138	4.01e-282	BC
Pkp4	3.44e-285	0.617091	0.538	0.305	7.27e-281	BC
Lmnb1	4.58e-285	0.605033	0.341	0.136	9.67e-281	BC
Reep3	5.54e-285	0.583514	0.629	0.395	1.17e-280	BC
Eef1d	8.06e-284	0.564778	0.637	0.425	1.7e-279	BC
Rpl29	1.44e-283	0.602242	0.613	0.382	3.04e-279	BC
Mgst3	1.79e-282	0.586456	0.513	0.276	3.79e-278	BC
Pa2g4	6.67e-282	0.605989	0.574	0.352	1.41e-277	BC
Esrp1	1.37e-280	0.588157	0.457	0.227	2.89e-276	BC
Gtf2ird1	5.45e-280	0.513568	0.285	0.098	1.15e-275	BC
Hnrnpa0	1.19e-273	0.524245	0.754	0.602	2.5e-269	BC
Camta1	3.21e-273	0.542884	0.332	0.129	6.78e-269	BC
Atp5b	1.38e-272	0.541889	0.629	0.411	2.92e-268	BC
Rab10	1.28e-270	0.568492	0.631	0.422	2.71e-266	BC
Klf4	1.13e-269	0.567347	0.327	0.127	2.38e-265	BC
Pmf1	1.37e-268	0.508297	0.261	0.087	2.89e-264	BC
Hnrnpd	1.86e-265	0.548985	0.649	0.44	3.93e-261	BC
Nrm	5.47e-265	0.498691	0.265	0.088	1.16e-260	BC
Snrpd3	6.74e-265	0.585186	0.548	0.325	1.42e-260	BC
Fam162a	8.76e-265	0.532752	0.291	0.106	1.85e-260	BC
Reep4	1.32e-264	0.535365	0.312	0.119	2.79e-260	BC
Ran	1.82e-264	0.592538	0.498	0.275	3.85e-260	BC
Snrpd1	7.87e-264	0.569586	0.452	0.229	1.66e-259	BC
Anxa5	6.25e-263	0.47535	0.596	0.352	1.32e-258	BC
Rpl35a	4.41e-262	0.461525	0.803	0.67	9.32e-258	BC
Rarg	7.45e-262	0.546081	0.392	0.177	1.57e-257	BC
Flna	8.21e-262	0.478385	0.562	0.311	1.73e-257	BC
Fgfr3	1.15e-261	0.62693	0.589	0.367	2.43e-257	BC
Ptprf	2.97e-260	0.483074	0.872	0.75	6.28e-256	BC
Lpgat1	1.24e-258	0.622116	0.353	0.153	2.61e-254	BC
Yap1	6.26e-258	0.564888	0.549	0.326	1.32e-253	BC
Rpl5	1.19e-257	0.473715	0.785	0.639	2.52e-253	BC
Ece1	1.3e-256	0.584069	0.354	0.149	2.74e-252	BC
Vdac1	1.4e-256	0.531827	0.609	0.398	2.97e-252	BC
Ssbp2	1.09e-250	0.50597	0.299	0.113	2.31e-246	BC
Pik3r1	1.72e-250	0.577457	0.389	0.181	3.63e-246	BC
Cdk4	2.11e-247	0.548895	0.487	0.269	4.45e-243	BC
Cald1	3.41e-247	0.387358	0.292	0.103	7.21e-243	BC
Naa38	6.05e-247	0.549393	0.43	0.218	1.28e-242	BC
Trp53	3.48e-246	0.504975	0.318	0.129	7.34e-242	BC
Fkbp3	5.02e-245	0.492987	0.314	0.127	1.06e-240	BC
Gm11942	2.79e-244	0.537886	0.574	0.362	5.89e-240	BC
Lig1	3.35e-243	0.610557	0.306	0.122	7.07e-239	BC
Ttc3	1.29e-242	0.568715	0.468	0.249	2.72e-238	BC
Banf1	6.54e-241	0.523633	0.632	0.425	1.38e-236	BC
Tmsb10	1.25e-236	0.425245	0.593	0.365	2.63e-232	BC
Bcam	1.05e-234	0.501713	0.746	0.587	2.22e-230	BC
Polr1d	4.62e-233	0.526173	0.419	0.214	9.76e-229	BC
Lphn2	5.37e-230	0.538978	0.324	0.139	1.13e-225	BC
Blmh	9.77e-230	0.5018	0.368	0.172	2.06e-225	BC
Gapdh	2.25e-229	0.534726	0.585	0.39	4.74e-225	BC
Cuedc1	1.51e-227	0.498557	0.268	0.101	3.18e-223	BC
Prdx2	4.55e-227	0.508272	0.585	0.378	9.61e-223	BC
Eef1a1	1.27e-226	0.484492	0.714	0.553	2.68e-222	BC
Dnmt1	4.32e-226	0.5256	0.279	0.108	9.12e-222	BC
Rpl41	4.88e-224	0.418637	0.824	0.729	1.03e-219	BC
Rps6	5.42e-223	0.520277	0.567	0.363	1.14e-218	BC
Hnrnpm	2.91e-222	0.522258	0.483	0.274	6.14e-218	BC
Fundc2	1.31e-218	0.527331	0.559	0.36	2.76e-214	BC
Nsun2	1.32e-218	0.502281	0.334	0.15	2.79e-214	BC
Slc25a5	8.71e-218	0.419468	0.778	0.663	1.84e-213	BC
Zfp503	1.27e-217	0.494406	0.33	0.146	2.69e-213	BC
Cluh	9.85e-217	0.479777	0.301	0.125	2.08e-212	BC
Usp1	2.68e-216	0.490083	0.283	0.114	5.65e-212	BC
Nop58	1.22e-214	0.503288	0.541	0.331	2.58e-210	BC
Gm8430	3.15e-214	0.519781	0.524	0.32	6.66e-210	BC
Plxna1	8.47e-213	0.501784	0.427	0.219	1.79e-208	BC
Pkm	7.31e-211	0.498237	0.452	0.25	1.54e-206	BC
Ifitm2	5.31e-210	0.48789	0.556	0.351	1.12e-205	BC
G3bp1	7.62e-210	0.50164	0.608	0.416	1.61e-205	BC
Cox6c	1.3e-209	0.403554	0.794	0.68	2.74e-205	BC
Naa50	1.06e-208	0.500527	0.359	0.174	2.24e-204	BC
Itga6	9.9e-208	0.290316	0.353	0.159	2.09e-203	BC
Capn1	3.2e-206	0.44612	0.278	0.112	6.76e-202	BC
Npm3	1.06e-201	0.476786	0.318	0.144	2.24e-197	BC
Tshz1	1.32e-200	0.472068	0.34	0.157	2.79e-196	BC
Tpm1	6.43e-200	0.390682	0.732	0.582	1.36e-195	BC
Slc6a6	6.85e-198	0.491079	0.337	0.155	1.45e-193	BC
Klf5	1.77e-197	0.533863	0.389	0.205	3.75e-193	BC
Ywhae	8.95e-197	0.26444	0.919	0.899	1.89e-192	BC
Rps26-ps1	1.17e-196	0.516921	0.461	0.271	2.48e-192	BC
Marcksl1	3.6e-196	0.487774	0.477	0.277	7.6e-192	BC
Csnk1a1	3.66e-196	0.450605	0.675	0.506	7.74e-192	BC
Dhx9	4.27e-196	0.500075	0.496	0.303	9.02e-192	BC
Cox8a	8.96e-196	0.39926	0.777	0.67	1.89e-191	BC
C1qbp	5.03e-195	0.43343	0.26	0.105	1.06e-190	BC
Ola1	1.98e-194	0.46066	0.371	0.189	4.18e-190	BC
Lypla1	1.46e-193	0.461122	0.322	0.149	3.08e-189	BC
Nap1l1	4.13e-193	0.487302	0.66	0.505	8.72e-189	BC
H2afv	5.82e-193	0.557104	0.548	0.372	1.23e-188	BC
Cct2	6.66e-193	0.457649	0.622	0.44	1.41e-188	BC
Tardbp	9.82e-193	0.479711	0.569	0.375	2.07e-188	BC
Myo6	2.23e-191	0.447643	0.26	0.105	4.7e-187	BC
Top2a	8.42e-191	0.756948	0.253	0.102	1.78e-186	BC
Nucks1	1.63e-190	0.517405	0.567	0.387	3.44e-186	BC
Snrpb	3.09e-190	0.420682	0.718	0.57	6.53e-186	BC
Rps25	5.92e-190	0.487663	0.497	0.305	1.25e-185	BC
Siva1	1.18e-189	0.515291	0.414	0.226	2.48e-185	BC
Plec	1.54e-188	0.49983	0.295	0.13	3.24e-184	BC
Pdap1	1.72e-188	0.477688	0.57	0.389	3.63e-184	BC
Rps12-ps9	1.91e-188	0.473167	0.399	0.212	4.02e-184	BC
Cox6a1	7.81e-186	0.36457	0.847	0.775	1.65e-181	BC
Hadh	1.12e-185	0.470195	0.537	0.349	2.37e-181	BC
Pard3	3.74e-185	0.49422	0.368	0.188	7.89e-181	BC
Eif3i	3.73e-184	0.474049	0.488	0.3	7.88e-180	BC
Hnrnpa3	9.31e-184	0.495102	0.447	0.26	1.97e-179	BC
Smad1	7.98e-183	0.422572	0.256	0.104	1.68e-178	BC
Zfp362	7.07e-182	0.455592	0.311	0.143	1.49e-177	BC
Rrm1	2e-180	0.494675	0.253	0.106	4.22e-176	BC
Pof1b	2.43e-180	0.474552	0.302	0.14	5.13e-176	BC
Ucp2	2.88e-180	0.409225	0.809	0.732	6.08e-176	BC
Smc6	9.43e-180	0.489805	0.36	0.185	1.99e-175	BC
Tuba1b	2.87e-179	0.463199	0.585	0.394	6.05e-175	BC
Hnrnpk	1.37e-177	0.394912	0.737	0.608	2.9e-173	BC
Rpl27a	1.74e-176	0.450572	0.422	0.238	3.68e-172	BC
Cox7b	7.23e-176	0.474095	0.58	0.406	1.53e-171	BC
Brd3	1.25e-174	0.486987	0.393	0.214	2.63e-170	BC
Rpl11	8.33e-174	0.411045	0.695	0.547	1.76e-169	BC
Sumo3	1.17e-173	0.471968	0.469	0.288	2.48e-169	BC
Snhg1	2.03e-172	0.462227	0.372	0.195	4.29e-168	BC
Sh3bgrl3	8.56e-171	0.431027	0.357	0.184	1.81e-166	BC
Fosl2	1.35e-170	0.454659	0.399	0.216	2.86e-166	BC
Eef2	1.63e-170	0.337861	0.851	0.763	3.45e-166	BC
Smarcd2	1.56e-169	0.455088	0.361	0.19	3.28e-165	BC
Ktn1	2.94e-169	0.487008	0.463	0.282	6.22e-165	BC
Rpl18a	3.75e-169	0.454177	0.599	0.432	7.92e-165	BC
Ski	7.54e-169	0.433928	0.407	0.223	1.59e-164	BC
Hnrnpc	3.2e-168	0.446676	0.611	0.444	6.76e-164	BC
Gas5	4.86e-168	0.417467	0.721	0.571	1.03e-163	BC
Cct4	5.63e-167	0.436171	0.502	0.318	1.19e-162	BC
Hspd1	1.11e-166	0.437282	0.301	0.144	2.35e-162	BC
Uqcrh	3.82e-166	0.363081	0.792	0.703	8.07e-162	BC
Eid1	3.68e-165	0.36977	0.416	0.23	7.77e-161	BC
Ppp2r2d	3.84e-165	0.439592	0.321	0.159	8.1e-161	BC
Capns1	2.13e-164	0.437035	0.534	0.356	4.49e-160	BC
Txn1	1.48e-163	0.259601	0.874	0.833	3.12e-159	BC
C1d	3.85e-163	0.424413	0.354	0.185	8.12e-159	BC
Sfr1	1.65e-162	0.435078	0.554	0.38	3.49e-158	BC
Asnsd1	2.31e-162	0.452766	0.366	0.197	4.88e-158	BC
Cyfip1	2.64e-162	0.421916	0.401	0.224	5.57e-158	BC
Snx5	2.42e-161	0.421305	0.321	0.161	5.12e-157	BC
Cnih4	2.07e-159	0.389996	0.287	0.133	4.38e-155	BC
Kars	1.98e-157	0.396852	0.291	0.139	4.19e-153	BC
Mpzl2	2.77e-156	0.43384	0.259	0.118	5.85e-152	BC
Gm8420	2.08e-155	0.46641	0.483	0.312	4.38e-151	BC
Cd151	1.49e-154	0.422517	0.511	0.333	3.15e-150	BC
Rpl7	2.3e-154	0.404118	0.664	0.518	4.85e-150	BC
Cox4i1	3.87e-154	0.362047	0.747	0.625	8.18e-150	BC
Ppfibp1	3.96e-154	0.377726	0.274	0.124	8.37e-150	BC
Mta2	3.44e-153	0.439465	0.404	0.233	7.26e-149	BC
Ssrp1	5.53e-153	0.452938	0.46	0.29	1.17e-148	BC
Ryk	6.16e-153	0.418108	0.43	0.255	1.3e-148	BC
H1f0	4.74e-152	0.439903	0.644	0.481	1e-147	BC
Ndufa10	6.27e-152	0.443805	0.505	0.338	1.32e-147	BC
Dhx15	7.37e-152	0.442409	0.514	0.345	1.56e-147	BC
Parp1	3.22e-151	0.405804	0.266	0.124	6.79e-147	BC
Eif3e	3.28e-151	0.421863	0.552	0.38	6.93e-147	BC
Cdcp1	1.37e-150	0.493938	0.359	0.197	2.89e-146	BC
Pabpc4	3.69e-150	0.413457	0.276	0.131	7.79e-146	BC
Prpf19	5.19e-150	0.395622	0.284	0.136	1.1e-145	BC
Add1	1.84e-149	0.366409	0.551	0.37	3.9e-145	BC
Snhg6	3.26e-149	0.435514	0.349	0.188	6.89e-145	BC
2010107E04Rik	1.96e-148	0.413851	0.558	0.393	4.13e-144	BC
Syncrip	3.51e-148	0.444744	0.431	0.264	7.42e-144	BC
Tomm7	5.33e-148	0.315549	0.816	0.736	1.13e-143	BC
Nop10	6.02e-148	0.436689	0.571	0.413	1.27e-143	BC
Ckap4	2.62e-147	0.395507	0.6	0.427	5.54e-143	BC
Hmgn3	1.29e-146	0.421476	0.334	0.178	2.72e-142	BC
Taf1d	6.46e-146	0.429386	0.346	0.187	1.36e-141	BC
Ncor2	8.28e-146	0.451901	0.384	0.219	1.75e-141	BC
Slc25a3	3.82e-145	0.331168	0.768	0.672	8.07e-141	BC
H3f3b	4.85e-145	0.272897	0.885	0.831	1.02e-140	BC
Snhg5	2.87e-144	0.400206	0.28	0.135	6.07e-140	BC
Nedd4	7.15e-144	0.303456	0.893	0.84	1.51e-139	BC
Hnrnpl	2.03e-142	0.391815	0.646	0.501	4.28e-138	BC
Wdr89	1.17e-141	0.416692	0.37	0.212	2.47e-137	BC
Hnrnpul2	3.81e-141	0.415114	0.413	0.248	8.04e-137	BC
Hnrnpu	3.75e-140	0.373497	0.711	0.595	7.92e-136	BC
Foxp1	2.89e-139	0.409833	0.483	0.313	6.09e-135	BC
Txndc17	1.36e-138	0.379263	0.304	0.156	2.87e-134	BC
Itga3	1.57e-138	0.444432	0.398	0.234	3.32e-134	BC
Rpl27	1.88e-138	0.42076	0.489	0.326	3.97e-134	BC
Cbx6	5.92e-137	0.369493	0.7	0.569	1.25e-132	BC
Rbms1	1.77e-136	0.36451	0.659	0.511	3.74e-132	BC
Nr3c1	2.61e-136	0.409105	0.315	0.165	5.52e-132	BC
Fam120a	9.48e-136	0.420102	0.508	0.346	2e-131	BC
Smc4	2.01e-135	0.543	0.424	0.268	4.24e-131	BC
Ilf3	2.94e-134	0.393342	0.288	0.146	6.2e-130	BC
Mapkap1	1.1e-133	0.378716	0.296	0.152	2.32e-129	BC
Rpl39-ps	2.69e-133	0.400721	0.367	0.212	5.67e-129	BC
Cbfb	9.58e-133	0.36424	0.268	0.13	2.02e-128	BC
Itgb1	2.73e-132	0.298346	0.753	0.638	5.77e-128	BC
Ppia	4.97e-132	0.395029	0.351	0.198	1.05e-127	BC
Tacstd2	1.62e-131	0.361672	0.679	0.527	3.42e-127	BC
Cox6b1	4.9e-130	0.334407	0.779	0.707	1.03e-125	BC
Rabggtb	6.21e-130	0.387734	0.316	0.169	1.31e-125	BC
Naca	6.54e-130	0.392238	0.58	0.432	1.38e-125	BC
Ndufv2	1.85e-129	0.379946	0.534	0.378	3.91e-125	BC
Anp32e	3.53e-129	0.406771	0.41	0.256	7.44e-125	BC
Gas6	3.8e-129	0.352122	0.351	0.193	8.02e-125	BC
Tpi1	3.85e-129	0.393456	0.331	0.184	8.12e-125	BC
Eif3h	4.22e-129	0.356648	0.686	0.56	8.91e-125	BC
Rpl38	5.21e-129	0.269951	0.863	0.819	1.1e-124	BC
Cox5b	8.27e-129	0.384624	0.342	0.193	1.75e-124	BC
Ak2	1.83e-128	0.364764	0.282	0.144	3.87e-124	BC
5730508B09Rik	2.53e-128	0.371002	0.28	0.143	5.34e-124	BC
Ssb	2.81e-128	0.395023	0.508	0.351	5.93e-124	BC
Rps16-ps2	5.88e-128	0.385079	0.36	0.208	1.24e-123	BC
Cnot6	1.33e-127	0.388741	0.495	0.334	2.82e-123	BC
Rpl19	2.94e-127	0.39525	0.537	0.388	6.2e-123	BC
Rpl36	8e-127	0.407723	0.466	0.308	1.69e-122	BC
Hspa9	9.85e-127	0.391419	0.363	0.21	2.08e-122	BC
Ccdc34	1.42e-126	0.305406	0.268	0.129	3.01e-122	BC
Rpl21	3.24e-126	0.283789	0.819	0.75	6.85e-122	BC
Chchd2	3.95e-125	0.304635	0.804	0.739	8.33e-121	BC
Ptbp3	5.24e-125	0.382161	0.437	0.276	1.11e-120	BC
Oxct1	1.61e-124	0.366003	0.43	0.267	3.39e-120	BC
Phb2	3.2e-124	0.389208	0.395	0.242	6.75e-120	BC
Cct8	3.71e-124	0.399571	0.398	0.246	7.84e-120	BC
Ndufb6	7.15e-124	0.375601	0.307	0.166	1.51e-119	BC
Eif3l	1.33e-122	0.384898	0.472	0.317	2.81e-118	BC
Plagl1	5.9e-122	0.372089	0.444	0.288	1.25e-117	BC
Fau	1.63e-121	0.31342	0.756	0.664	3.43e-117	BC
Eif3a	1.87e-120	0.395057	0.557	0.409	3.94e-116	BC
Sema3c	3.46e-120	0.349731	0.276	0.141	7.3e-116	BC
Papss1	3.66e-120	0.371675	0.302	0.164	7.73e-116	BC
Mrpl13	5.79e-120	0.358543	0.263	0.133	1.22e-115	BC
Ddx39b	4.83e-119	0.367631	0.585	0.441	1.02e-114	BC
Eif4g1	6.68e-119	0.381917	0.665	0.548	1.41e-114	BC
Suclg2	8.21e-119	0.366638	0.297	0.161	1.73e-114	BC
Nrip1	8.69e-118	0.413351	0.278	0.147	1.84e-113	BC
Atxn7l3b	9.91e-118	0.348716	0.685	0.58	2.09e-113	BC
Bmpr1a	7.61e-117	0.378635	0.422	0.269	1.61e-112	BC
Ctsl	1.3e-116	0.462347	0.376	0.232	2.74e-112	BC
Slc25a17	2.04e-116	0.335261	0.49	0.327	4.31e-112	BC
Smarcc1	2.92e-116	0.373454	0.285	0.153	6.17e-112	BC
Kpnb1	3.6e-116	0.383745	0.353	0.209	7.6e-112	BC
Eif4a1	3.8e-116	0.342226	0.657	0.538	8.03e-112	BC
Rpl18	5.65e-115	0.347873	0.65	0.523	1.19e-110	BC
Pum2	9.83e-115	0.381713	0.5	0.352	2.08e-110	BC
Denr	4.68e-114	0.379928	0.357	0.217	9.89e-110	BC
Hnrnpab	8.53e-114	0.37851	0.401	0.255	1.8e-109	BC
Aimp1	1.06e-113	0.36165	0.339	0.198	2.24e-109	BC
Sfpq	1.89e-113	0.386543	0.542	0.397	3.99e-109	BC
Canx	4.04e-113	0.340052	0.663	0.535	8.54e-109	BC
Nfic	5.81e-113	0.38415	0.486	0.338	1.23e-108	BC
Txnl4a	1.54e-112	0.347347	0.253	0.13	3.25e-108	BC
Pfn1	1.65e-112	0.30334	0.76	0.68	3.47e-108	BC
Slc25a4	2.19e-111	0.285724	0.485	0.334	4.63e-107	BC
Srsf7	2.2e-111	0.375523	0.407	0.262	4.64e-107	BC
Mrpl42	2.48e-111	0.330503	0.268	0.141	5.23e-107	BC
Wls	3.33e-110	0.405732	0.535	0.396	7.02e-106	BC
Bag3	4.64e-110	0.365713	0.288	0.157	9.8e-106	BC
Psma7	1.12e-109	0.364413	0.522	0.379	2.38e-105	BC
Ammecr1	1.82e-109	0.394631	0.262	0.14	3.85e-105	BC
Cacybp	3.28e-109	0.359198	0.327	0.191	6.94e-105	BC
Ipo5	5.05e-109	0.354635	0.284	0.156	1.07e-104	BC
Uba2	1.25e-108	0.357049	0.31	0.177	2.64e-104	BC
Nfix	1.39e-108	0.412337	0.535	0.396	2.94e-104	BC
Ldha	3.16e-107	0.371489	0.549	0.418	6.67e-103	BC
Nap1l4	3.21e-107	0.359621	0.369	0.228	6.79e-103	BC
Wdr43	7.34e-107	0.366149	0.273	0.148	1.55e-102	BC
Ldlrad3	1.58e-106	0.341143	0.264	0.14	3.33e-102	BC
Rad23b	2.9e-106	0.346022	0.331	0.195	6.13e-102	BC
Sh3bp1	5.39e-106	0.350908	0.251	0.131	1.14e-101	BC
Txn2	1.79e-105	0.357875	0.416	0.273	3.78e-101	BC
Dgcr2	4.31e-105	0.398545	0.42	0.277	9.11e-101	BC
Lpp	1.41e-104	0.415889	0.462	0.321	2.98e-100	BC
Srsf1	1.48e-103	0.370898	0.444	0.304	3.13e-99	BC
Eya2	3.36e-103	0.430965	0.37	0.236	7.1e-99	BC
Mdh2	6.06e-103	0.330532	0.32	0.187	1.28e-98	BC
Fkbp9	1.15e-102	0.350162	0.263	0.141	2.43e-98	BC
Rpl15	3.31e-102	0.34877	0.287	0.162	6.98e-98	BC
Rpl22l1	2.31e-101	0.381732	0.476	0.337	4.87e-97	BC
Hmgcs1	2.83e-101	0.36418	0.335	0.202	5.99e-97	BC
Cct5	1.4e-100	0.350306	0.383	0.244	2.96e-96	BC
Lmo4	1.14e-99	0.285272	0.691	0.579	2.4e-95	BC
Mdh1	1.78e-99	0.339833	0.606	0.49	3.75e-95	BC
Trim28	3.9e-99	0.372758	0.336	0.206	8.23e-95	BC
Memo1	1.55e-98	0.318608	0.28	0.157	3.28e-94	BC
Papola	1.7e-98	0.329595	0.517	0.376	3.6e-94	BC
Eif4g2	2.11e-98	0.292807	0.683	0.579	4.46e-94	BC
Cd2ap	5.32e-98	0.356076	0.428	0.289	1.12e-93	BC
Tcerg1	5.68e-98	0.354842	0.385	0.248	1.2e-93	BC
Hmgb1	1.49e-97	0.349762	0.285	0.163	3.14e-93	BC
Xpo1	1.56e-97	0.328299	0.275	0.153	3.29e-93	BC
Dtymk	2.26e-97	0.335897	0.251	0.135	4.78e-93	BC
Rps19	8.14e-97	0.268308	0.749	0.648	1.72e-92	BC
Ywhaq	4.06e-96	0.332516	0.47	0.329	8.58e-92	BC
Smc3	6.18e-96	0.348238	0.353	0.22	1.3e-91	BC
Tkt	3.35e-95	0.350236	0.454	0.321	7.08e-91	BC
Kif21a	4.94e-95	0.368105	0.291	0.168	1.04e-90	BC
Nolc1	5.62e-95	0.35821	0.288	0.167	1.19e-90	BC
Eif2s2	5.97e-95	0.331549	0.586	0.463	1.26e-90	BC
Dazap1	9.23e-95	0.316428	0.301	0.175	1.95e-90	BC
Ttyh3	2.83e-94	0.293679	0.275	0.153	5.98e-90	BC
Uqcrq	5.33e-94	0.323698	0.584	0.457	1.13e-89	BC
Gnb1	3.65e-93	0.286978	0.686	0.584	7.71e-89	BC
Clic1	9.74e-93	0.313493	0.35	0.219	2.06e-88	BC
Atp6v0e	1.23e-92	0.320847	0.463	0.321	2.59e-88	BC
Hint1	1.83e-92	0.332093	0.554	0.428	3.87e-88	BC
Tcf3	1.97e-92	0.31069	0.278	0.157	4.15e-88	BC
Ywhab	1.37e-91	0.254131	0.755	0.674	2.89e-87	BC
Atp5d	1.75e-91	0.341876	0.53	0.407	3.69e-87	BC
Mmp14	1.96e-91	0.296971	0.39	0.252	4.14e-87	BC
Ppp1cb	5.32e-91	0.334111	0.475	0.343	1.12e-86	BC
Uqcrc2	6.76e-91	0.331874	0.496	0.363	1.43e-86	BC
Sf3b3	2.61e-90	0.345056	0.341	0.215	5.5e-86	BC
Lsm6	4.13e-90	0.334915	0.344	0.218	8.72e-86	BC
Tmed9	1.14e-89	0.314286	0.591	0.475	2.42e-85	BC
Xrn2	4.3e-89	0.328707	0.526	0.399	9.08e-85	BC
Gm15501	5.27e-89	0.333721	0.384	0.254	1.11e-84	BC
Rab1	5.61e-89	0.297807	0.636	0.532	1.18e-84	BC
Ndufb9	2.13e-88	0.351965	0.376	0.249	4.51e-84	BC
Atp11b	4.08e-88	0.372798	0.353	0.227	8.61e-84	BC
Rfc2	1.87e-87	0.343823	0.331	0.207	3.96e-83	BC
Chd3	2.25e-87	0.345664	0.306	0.186	4.75e-83	BC
Rin2	3.26e-87	0.303688	0.255	0.14	6.88e-83	BC
Ddr1	6.71e-87	0.325542	0.356	0.227	1.42e-82	BC
Gm10123	8.15e-87	0.312518	0.278	0.161	1.72e-82	BC
Serpinb6a	9.84e-87	0.321788	0.39	0.26	2.08e-82	BC
Arpp19	1.5e-86	0.332953	0.393	0.266	3.17e-82	BC
1110004F10Rik	1.65e-86	0.332229	0.383	0.257	3.49e-82	BC
Bzw1	5.37e-86	0.329461	0.414	0.284	1.13e-81	BC
Gm13826	1.24e-85	0.32734	0.425	0.295	2.62e-81	BC
Ncaph2	4.03e-85	0.303687	0.263	0.15	8.5e-81	BC
Atp5f1	5.73e-85	0.310973	0.56	0.444	1.21e-80	BC
Mbd2	1.13e-84	0.300194	0.286	0.17	2.39e-80	BC
Usp25	1.2e-84	0.327298	0.254	0.143	2.54e-80	BC
Cnot6l	1.8e-84	0.343741	0.346	0.223	3.81e-80	BC
Itgav	2.14e-84	0.302167	0.287	0.168	4.51e-80	BC
Dsg2	2.34e-84	0.374845	0.293	0.177	4.94e-80	BC
Shfm1	8.89e-84	0.291595	0.605	0.484	1.88e-79	BC
Zfp326	2.13e-83	0.315636	0.285	0.169	4.49e-79	BC
Wdr77	2.27e-83	0.330864	0.345	0.222	4.8e-79	BC
Usp22	6.65e-83	0.314804	0.284	0.168	1.4e-78	BC
U2af2	2.42e-82	0.316346	0.369	0.244	5.11e-78	BC
Zdhhc20	5.94e-82	0.302889	0.268	0.155	1.25e-77	BC
Hnrnph1	6.36e-82	0.332733	0.424	0.298	1.34e-77	BC
Nckap1	7.76e-82	0.312492	0.412	0.283	1.64e-77	BC
Rpa3	1.07e-81	0.307857	0.277	0.165	2.26e-77	BC
Tceb2	1.13e-81	0.309227	0.611	0.5	2.38e-77	BC
Bnip2	2.06e-81	0.30468	0.374	0.246	4.35e-77	BC
Nsa2	3.01e-81	0.306726	0.46	0.333	6.36e-77	BC
Ssbp1	3.58e-81	0.328562	0.372	0.249	7.56e-77	BC
Tcf7l2	1.58e-80	0.352591	0.275	0.165	3.33e-76	BC
Zfp609	8.73e-80	0.340973	0.282	0.17	1.84e-75	BC
Ewsr1	1.05e-79	0.300126	0.559	0.437	2.22e-75	BC
B230219D22Rik	1.53e-79	0.288559	0.401	0.271	3.23e-75	BC
Psmb1	1.59e-79	0.290923	0.651	0.554	3.36e-75	BC
Pak2	2.61e-79	0.306184	0.401	0.275	5.51e-75	BC
Dcakd	3.31e-79	0.303675	0.314	0.197	6.99e-75	BC
Snrpb2	6.11e-79	0.323176	0.45	0.328	1.29e-74	BC
Erp29	1.26e-78	0.292146	0.33	0.21	2.65e-74	BC
Srsf3	2.05e-78	0.315196	0.466	0.344	4.34e-74	BC
Celsr1	3.16e-78	0.363367	0.308	0.195	6.68e-74	BC
Dynlt3	3.22e-78	0.294528	0.642	0.543	6.81e-74	BC
Ube2e3	3.55e-78	0.295999	0.291	0.177	7.5e-74	BC
Slirp	4.62e-78	0.330847	0.351	0.233	9.75e-74	BC
Bcas2	4.69e-78	0.309095	0.36	0.24	9.9e-74	BC
Pnn	5.21e-78	0.314135	0.402	0.277	1.1e-73	BC
Ppp1ca	5.76e-78	0.296575	0.466	0.341	1.22e-73	BC
Eif3k	1.83e-77	0.321111	0.386	0.266	3.86e-73	BC
Zc3h15	2.45e-77	0.307762	0.32	0.205	5.18e-73	BC
Phf14	2.63e-77	0.30426	0.322	0.205	5.56e-73	BC
Gipc1	3.41e-76	0.320526	0.282	0.174	7.21e-72	BC
Cldn25	4.97e-76	0.305026	0.396	0.276	1.05e-71	BC
Brix1	5.15e-76	0.327163	0.296	0.186	1.09e-71	BC
Fam76b	9.18e-76	0.283806	0.26	0.152	1.94e-71	BC
Tsnax	1.4e-75	0.305171	0.284	0.173	2.96e-71	BC
Ppp3cb	1.82e-75	0.312676	0.372	0.251	3.85e-71	BC
Uba1	1.97e-75	0.308882	0.556	0.447	4.17e-71	BC
Hspa8	4.07e-75	0.307345	0.421	0.297	8.59e-71	BC
Epcam	6.62e-75	0.293306	0.69	0.606	1.4e-70	BC
Sepw1	1.39e-74	0.311082	0.527	0.414	2.93e-70	BC
Mknk2	1.78e-74	0.309708	0.315	0.201	3.77e-70	BC
Ptpn14	5.3e-74	0.309392	0.257	0.151	1.12e-69	BC
Hspb8	1.77e-73	0.304391	0.359	0.241	3.74e-69	BC
Pbx1	2.48e-73	0.270262	0.697	0.596	5.23e-69	BC
Ndufc1	2.52e-73	0.288166	0.476	0.355	5.32e-69	BC
Gm15772	5.63e-73	0.29322	0.3	0.188	1.19e-68	BC
Phip	1.24e-72	0.337224	0.255	0.153	2.61e-68	BC
Tomm70a	2.73e-72	0.279915	0.254	0.151	5.76e-68	BC
Man1a2	3.44e-72	0.335998	0.306	0.196	7.27e-68	BC
Psmd12	6.8e-72	0.311645	0.385	0.272	1.44e-67	BC
Ptk7	1.12e-71	0.346148	0.278	0.174	2.37e-67	BC
2700094K13Rik	1.67e-71	0.298643	0.27	0.166	3.52e-67	BC
Vps72	1.92e-71	0.311006	0.324	0.212	4.06e-67	BC
Cpt1a	2.78e-71	0.297395	0.324	0.209	5.87e-67	BC
Cbx5	4.22e-71	0.340387	0.403	0.29	8.91e-67	BC
Ywhah	6.84e-71	0.255468	0.269	0.162	1.44e-66	BC
Sptssa	1.01e-70	0.2803	0.278	0.172	2.13e-66	BC
Nfib	3.85e-70	0.294328	0.596	0.494	8.13e-66	BC
Atox1	9.05e-70	0.318157	0.437	0.326	1.91e-65	BC
Xpo7	1.13e-69	0.277858	0.252	0.15	2.39e-65	BC
Smad4	1.41e-69	0.318795	0.422	0.308	2.98e-65	BC
Ctbp1	3.09e-69	0.30469	0.328	0.218	6.53e-65	BC
Zfp207	3.43e-69	0.297799	0.396	0.279	7.24e-65	BC
Ndufs2	5.52e-69	0.28633	0.323	0.212	1.17e-64	BC
Celf1	8.32e-69	0.307684	0.44	0.322	1.76e-64	BC
Nfkbiz	9.18e-69	0.265797	0.276	0.167	1.94e-64	BC
Eif1ax	9.39e-69	0.290493	0.342	0.23	1.98e-64	BC
Caprin1	1.05e-68	0.295125	0.339	0.227	2.23e-64	BC
Ahnak	6.05e-68	0.337699	0.699	0.61	1.28e-63	BC
Cbx1	1.51e-67	0.294885	0.365	0.253	3.19e-63	BC
Smc1a	1.56e-67	0.308614	0.351	0.242	3.29e-63	BC
Pole3	1.66e-67	0.293849	0.315	0.209	3.51e-63	BC
Gls	7e-67	0.261238	0.265	0.161	1.48e-62	BC
Cdc123	1.28e-66	0.276276	0.305	0.199	2.7e-62	BC
Trip6	1.28e-66	0.301013	0.308	0.202	2.7e-62	BC
Smarca5	1.86e-66	0.291874	0.425	0.31	3.93e-62	BC
1810058I24Rik	2.32e-66	0.296521	0.394	0.283	4.89e-62	BC
Grhl2	2.33e-66	0.301761	0.252	0.154	4.91e-62	BC
Khsrp	2.68e-66	0.281086	0.604	0.51	5.67e-62	BC
Lama5	3.66e-66	0.330672	0.405	0.29	7.74e-62	BC
Tmem14c	4.7e-66	0.283708	0.378	0.267	9.92e-62	BC
Fam114a2	6.07e-65	0.269562	0.303	0.195	1.28e-60	BC
Klf3	6.48e-65	0.288233	0.266	0.166	1.37e-60	BC
Elp2	9.59e-65	0.285533	0.292	0.189	2.02e-60	BC
Gtf2a2	1.8e-64	0.276284	0.364	0.252	3.8e-60	BC
Arf6	2.39e-64	0.259495	0.584	0.486	5.06e-60	BC
Ankrd11	3.23e-64	0.301942	0.361	0.249	6.83e-60	BC
Knop1	5.55e-64	0.292832	0.296	0.193	1.17e-59	BC
Psmb2	5.59e-64	0.285768	0.51	0.407	1.18e-59	BC
Top2b	8.91e-64	0.279626	0.407	0.293	1.88e-59	BC
Pten	1.6e-63	0.25144	0.416	0.3	3.38e-59	BC
Rsl1d1	1.67e-63	0.275241	0.253	0.156	3.54e-59	BC
Eif3f	3.66e-63	0.283092	0.522	0.419	7.73e-59	BC
Cox7a2	6.19e-63	0.283331	0.487	0.381	1.31e-58	BC
Mthfd1	1.49e-62	0.250035	0.256	0.157	3.15e-58	BC
Cpd	1.87e-62	0.292787	0.274	0.175	3.96e-58	BC
Cpsf6	4.58e-62	0.290738	0.268	0.17	9.66e-58	BC
Stard7	6.6e-62	0.277675	0.266	0.169	1.39e-57	BC
Hspa4	1.01e-61	0.283093	0.402	0.295	2.14e-57	BC
2610001J05Rik	1.1e-61	0.302216	0.424	0.315	2.33e-57	BC
Rpl31-ps8	1.71e-61	0.275019	0.299	0.197	3.62e-57	BC
Cct3	2.44e-61	0.289897	0.34	0.235	5.16e-57	BC
Usp5	3.37e-61	0.274328	0.357	0.251	7.11e-57	BC
Anapc5	8.78e-61	0.26749	0.296	0.194	1.85e-56	BC
Ssbp3	1.08e-60	0.26774	0.476	0.366	2.28e-56	BC
Luc7l3	1.15e-60	0.272195	0.489	0.376	2.42e-56	BC
Tgif1	1.28e-60	0.273181	0.335	0.228	2.71e-56	BC
Rtf1	1.66e-60	0.27158	0.277	0.178	3.5e-56	BC
Sae1	1.73e-60	0.259223	0.281	0.181	3.65e-56	BC
Zranb2	2.43e-60	0.298067	0.423	0.317	5.14e-56	BC
Ube2l3	2.62e-60	0.272813	0.364	0.258	5.52e-56	BC
Tceb1	3.64e-60	0.258718	0.323	0.219	7.7e-56	BC
Tbca	4.16e-60	0.253795	0.633	0.549	8.79e-56	BC
Pdcd6	7.23e-60	0.279354	0.443	0.336	1.53e-55	BC
Idh3g	1.09e-59	0.267964	0.28	0.182	2.31e-55	BC
Tcp1	1.61e-59	0.256138	0.258	0.163	3.39e-55	BC
Psma2	3.87e-59	0.268994	0.55	0.451	8.17e-55	BC
Aebp2	4.95e-59	0.278605	0.33	0.226	1.05e-54	BC
Ythdc1	7.52e-59	0.270801	0.31	0.208	1.59e-54	BC
Ndufa4	3.47e-58	0.287093	0.638	0.568	7.32e-54	BC
Hnrnpdl	4.57e-58	0.267091	0.513	0.409	9.64e-54	BC
Atp5h	1.16e-57	0.254734	0.621	0.541	2.44e-53	BC
Adh5	1.35e-57	0.272411	0.279	0.185	2.86e-53	BC
Nfkbia	1.75e-57	0.280591	0.46	0.35	3.69e-53	BC
Lman2	2.16e-57	0.266766	0.254	0.163	4.57e-53	BC
Wbp11	2.26e-57	0.258348	0.35	0.244	4.77e-53	BC
Atp5c1	2.98e-57	0.265305	0.404	0.302	6.28e-53	BC
Mob1a	1.2e-56	0.266455	0.304	0.204	2.53e-52	BC
Rdx	2.2e-56	0.255646	0.363	0.259	4.65e-52	BC
Uqcrfs1	2.34e-56	0.258111	0.518	0.418	4.95e-52	BC
Polr2m	4.06e-56	0.258286	0.494	0.393	8.57e-52	BC
Ier3ip1	5.72e-56	0.254382	0.366	0.263	1.21e-51	BC
Mrpl33	9.48e-56	0.278551	0.369	0.268	2e-51	BC
Gspt1	1.91e-55	0.267733	0.31	0.214	4.03e-51	BC
Ctcf	2.7e-55	0.276153	0.288	0.193	5.71e-51	BC
Rbbp7	9.59e-55	0.264453	0.359	0.259	2.02e-50	BC
Uqcrb	2.68e-54	0.266334	0.421	0.319	5.66e-50	BC
Smarca4	3.14e-54	0.283365	0.32	0.224	6.63e-50	BC
Eif4b	3.37e-54	0.273809	0.32	0.224	7.11e-50	BC
Tor1aip2	3.95e-54	0.258302	0.299	0.204	8.34e-50	BC
Ddx1	7.09e-54	0.264245	0.317	0.22	1.5e-49	BC
Cox7a2l	1.31e-53	0.260028	0.328	0.231	2.77e-49	BC
Mapk1	1.86e-53	0.263623	0.409	0.31	3.93e-49	BC
Yy1	3.6e-53	0.254839	0.261	0.171	7.61e-49	BC
Pbrm1	4.24e-53	0.261101	0.502	0.403	8.95e-49	BC
Hadha	5.04e-53	0.260631	0.493	0.396	1.06e-48	BC
Capza2	5.62e-53	0.258165	0.367	0.267	1.19e-48	BC
1810037I17Rik	7.66e-53	0.291969	0.582	0.505	1.62e-48	BC
Tra2b	2.85e-52	0.266511	0.441	0.34	6.03e-48	BC
Kdm2a	4.54e-52	0.263773	0.311	0.214	9.58e-48	BC
Igbp1	6.33e-52	0.274869	0.39	0.292	1.34e-47	BC
Atp1a1	6.38e-52	0.272525	0.53	0.431	1.35e-47	BC
Slc38a2	1.12e-51	0.276304	0.535	0.441	2.36e-47	BC
Nfia	1.6e-51	0.291015	0.461	0.366	3.37e-47	BC
Prpf8	3.74e-51	0.28451	0.458	0.362	7.9e-47	BC
Prrc2b	4.91e-51	0.271116	0.545	0.454	1.04e-46	BC
Prrc2c	5.41e-51	0.285455	0.529	0.439	1.14e-46	BC
Sp3	7.36e-51	0.259827	0.273	0.183	1.55e-46	BC
Atp5j2	1.16e-50	0.254477	0.365	0.268	2.44e-46	BC
Prpf40a	1.41e-50	0.264518	0.454	0.356	2.98e-46	BC
Dynll2	2.31e-50	0.262616	0.432	0.337	4.87e-46	BC
Jup	3.26e-50	0.318367	0.605	0.545	6.89e-46	BC
Metap2	3.74e-50	0.261841	0.461	0.366	7.91e-46	BC
Naa15	3.98e-50	0.2712	0.319	0.227	8.4e-46	BC
Actn4	4.22e-50	0.256746	0.561	0.476	8.91e-46	BC
Gm4149	5.55e-50	0.262842	0.289	0.199	1.17e-45	BC
Glg1	1.89e-49	0.289133	0.409	0.313	3.99e-45	BC
Tsen34	2.4e-49	0.254571	0.276	0.187	5.06e-45	BC
Psmd14	3.88e-49	0.250222	0.304	0.213	8.2e-45	BC
Egln2	2.73e-48	0.269357	0.298	0.208	5.77e-44	BC
Psma6	2.83e-48	0.254846	0.343	0.25	5.98e-44	BC
Gtf2i	4.75e-48	0.270525	0.413	0.319	1e-43	BC
Ndufb8	2.39e-47	0.256886	0.328	0.235	5.06e-43	BC
Rad21	6.35e-46	0.257624	0.391	0.299	1.34e-41	BC
Tet3	1.54e-45	0.286864	0.308	0.22	3.25e-41	BC
Sdha	2.18e-45	0.253222	0.367	0.276	4.6e-41	BC
Ccar1	2.2e-45	0.25566	0.345	0.252	4.65e-41	BC
Rbfox2	1.8e-44	0.260569	0.268	0.184	3.79e-40	BC
Bcl7a	2.54e-44	0.260963	0.301	0.214	5.36e-40	BC
Ppl	9.46e-19	0.296542	0.363	0.318	2e-14	BC
Scgb3a1	0	3.43936	0.672	0.083	0	CC2
Retnla	0	3.03998	0.955	0.3	0	CC2
Reg3g	0	2.91955	0.631	0.045	0	CC2
Bpifb1	0	2.3251	0.635	0.044	0	CC2
Cxcl17	0	2.15149	0.926	0.142	0	CC2
Scgb3a2	0	1.91256	1	0.947	0	CC2
Lypd2	0	1.76155	0.954	0.343	0	CC2
Cp	0	1.62583	0.888	0.235	0	CC2
Bpifa1	0	1.51432	0.263	0.013	0	CC2
Chad	0	1.51147	0.883	0.241	0	CC2
Trf	0	1.35419	0.915	0.341	0	CC2
Muc5b	0	1.33995	0.332	0.011	0	CC2
Pglyrp1	0	1.31143	0.746	0.155	0	CC2
Gpx3	0	1.21427	0.555	0.088	0	CC2
Wfdc2	0	1.16275	0.999	0.826	0	CC2
Msln	0	0.99104	0.682	0.173	0	CC2
Gsto1	0	0.986719	0.972	0.678	0	CC2
Epas1	0	0.927793	0.939	0.506	0	CC2
Cd36	0	0.91441	0.922	0.443	0	CC2
Scnn1g	0	0.898264	0.688	0.196	0	CC2
Gabrp	0	0.862811	0.884	0.396	0	CC2
Akr1c18	0	0.806814	0.259	0.01	0	CC2
Slc15a2	0	0.762582	0.453	0.065	0	CC2
Ly6e	0	0.75098	0.904	0.529	0	CC2
Pon1	0	0.745015	0.492	0.134	0	CC2
Aldh3a1	0	0.709613	0.399	0.074	0	CC2
Snord13	0	0.707639	0.33	0.046	0	CC2
BC048546	0	0.704303	0.356	0.088	0	CC2
Acsl1	0	0.677879	0.621	0.243	0	CC2
Muc4	0	0.66748	0.465	0.1	0	CC2
Fam3c	0	0.662313	0.623	0.218	0	CC2
Slc12a2	0	0.643584	0.953	0.662	0	CC2
Qsox1	0	0.643043	0.615	0.259	0	CC2
Fam46c	0	0.630323	0.576	0.198	0	CC2
Creb3l1	0	0.620888	0.47	0.132	0	CC2
Tnfaip2	0	0.616905	0.378	0.047	0	CC2
AU021092	0	0.601922	0.768	0.347	0	CC2
Upk1b	0	0.598292	0.355	0.043	0	CC2
Aqp4	0	0.589096	0.445	0.109	0	CC2
Pam	0	0.564245	0.836	0.476	0	CC2
Atp2a3	0	0.551592	0.402	0.099	0	CC2
Cd14	0	0.548777	0.353	0.071	0	CC2
Aldh1a1	0	0.546788	0.994	0.719	0	CC2
Aox3	0	0.530867	0.455	0.143	0	CC2
Ccnd1	0	0.529066	0.68	0.322	0	CC2
5330417C22Rik	0	0.524885	0.811	0.423	0	CC2
Muc20	0	0.521103	0.272	0.03	0	CC2
Sftpd	0	0.51293	0.969	0.657	0	CC2
Oit1	0	0.508176	0.289	0.041	0	CC2
H2-K1	0	0.504609	0.765	0.395	0	CC2
Por	0	0.499621	0.88	0.527	0	CC2
Clu	0	0.497289	0.393	0.095	0	CC2
Acsm1	0	0.495571	0.302	0.05	0	CC2
Lcn2	0	0.492537	0.269	0.055	0	CC2
Steap4	0	0.489011	0.275	0.038	0	CC2
C3	0	0.483369	0.343	0.093	0	CC2
Tspan1	0	0.479303	0.757	0.38	0	CC2
Hid1	0	0.465685	0.433	0.141	0	CC2
Mlph	0	0.46239	0.298	0.06	0	CC2
Rbp4	0	0.456883	0.519	0.215	0	CC2
Slc38a1	0	0.452007	0.508	0.204	0	CC2
Golm1	0	0.442737	0.253	0.044	0	CC2
Mall	0	0.440707	0.368	0.1	0	CC2
Selenbp1	0	0.429929	0.906	0.546	0	CC2
Cyp2f2	0	0.423523	0.999	0.882	0	CC2
Epdr1	0	0.394991	0.379	0.124	0	CC2
B4galnt1	0	0.377969	0.291	0.077	0	CC2
Slc44a4	0	0.361151	0.259	0.061	0	CC2
Ifitm1	0	0.335483	0.261	0.053	0	CC2
S100a6	0	0.311479	0.875	0.52	0	CC2
Slc16a11	2.91e-307	0.458336	0.653	0.308	6.14e-303	CC2
Phyh	3.94e-289	0.428316	0.54	0.237	8.33e-285	CC2
Aldh1a7	1.63e-272	0.399028	0.976	0.679	3.43e-268	CC2
Cpq	8.25e-267	0.379638	0.386	0.143	1.74e-262	CC2
Tst	2.68e-248	0.394816	0.692	0.375	5.67e-244	CC2
Upk2	5.99e-244	0.35784	0.32	0.112	1.26e-239	CC2
Rdh10	1.21e-243	0.366888	0.374	0.143	2.57e-239	CC2
Lgals3bp	4.68e-241	0.315419	0.314	0.107	9.88e-237	CC2
Mgat3	2.78e-237	0.344225	0.309	0.106	5.87e-233	CC2
H2-D1	2.52e-236	0.360096	0.807	0.516	5.31e-232	CC2
S100a1	2.73e-234	0.34037	0.768	0.451	5.77e-230	CC2
Tspan13	7.09e-228	0.273814	0.475	0.21	1.5e-223	CC2
Gsta3	1.68e-225	0.336441	0.777	0.433	3.54e-221	CC2
Atp6v1c2	6.79e-224	0.344235	0.558	0.269	1.43e-219	CC2
Gm684	1.37e-223	0.323572	0.309	0.109	2.9e-219	CC2
Idh1	6.74e-222	0.394947	0.675	0.376	1.42e-217	CC2
D17H6S56E-5	7.33e-218	0.755354	0.405	0.184	1.55e-213	CC2
Scnn1b	9.16e-211	0.360453	0.507	0.241	1.94e-206	CC2
Meg3	5.58e-210	0.386251	0.401	0.17	1.18e-205	CC2
Ano1	6.44e-209	0.290709	0.357	0.14	1.36e-204	CC2
Sftpb	6.03e-206	0.254993	0.807	0.521	1.27e-201	CC2
Endod1	9.93e-203	0.284775	0.273	0.094	2.1e-198	CC2
Gm2a	2.39e-200	0.300065	0.405	0.176	5.04e-196	CC2
Sec11c	9.15e-198	0.307232	0.483	0.226	1.93e-193	CC2
Atp7b	2.22e-186	0.293091	0.258	0.091	4.7e-182	CC2
Rnaset2a	1.41e-184	0.346526	0.7	0.419	2.97e-180	CC2
Cyfip2	7.36e-184	0.269209	0.291	0.11	1.55e-179	CC2
Iqgap2	8.23e-177	0.26654	0.251	0.089	1.74e-172	CC2
Fmo2	3.61e-167	0.301995	0.654	0.37	7.63e-163	CC2
Sel1l	9.26e-164	0.369646	0.582	0.329	1.96e-159	CC2
Lrrc26	2.92e-163	0.276587	0.469	0.231	6.17e-159	CC2
Utp11l	3.08e-155	0.252827	0.385	0.179	6.5e-151	CC2
Tpd52	1.37e-154	0.301028	0.591	0.339	2.88e-150	CC2
Ak3	6.46e-149	0.304189	0.586	0.34	1.36e-144	CC2
Foxa1	2.24e-148	0.286959	0.716	0.455	4.72e-144	CC2
Ddost	3.69e-146	0.288651	0.618	0.364	7.79e-142	CC2
Sh3bgrl	1.05e-140	0.257495	0.539	0.298	2.21e-136	CC2
Snx3	2.62e-140	0.300012	0.66	0.418	5.54e-136	CC2
Me1	1.72e-137	0.256405	0.402	0.201	3.64e-133	CC2
Mia3	5.94e-132	0.253268	0.466	0.247	1.25e-127	CC2
Epcam	3.19e-129	0.281743	0.823	0.588	6.74e-125	CC2
Mob3b	4.38e-124	0.251812	0.402	0.208	9.26e-120	CC2
Arf4	2.64e-119	0.258911	0.833	0.641	5.58e-115	CC2
Mycl	2.33e-117	0.421306	0.286	0.138	4.92e-113	CC2
Fdx1	3.25e-115	0.250083	0.65	0.413	6.86e-111	CC2
Tppp3	0	2.99919	0.977	0.12	0	Macro1
Tm4sf1	0	2.72949	0.932	0.085	0	Macro1
Cdkn1c	0	2.64398	0.944	0.423	0	Macro1
Tuba1a	0	2.54809	0.977	0.201	0	Macro1
Cyp2s1	0	2.40978	0.93	0.189	0	Macro1
Tmem212	0	2.33374	0.776	0.025	0	Macro1
AU040972	0	2.32587	0.61	0.016	0	Macro1
Igfbp5	0	2.29987	0.962	0.324	0	Macro1
Dynlrb2	0	2.23225	0.932	0.069	0	Macro1
Nos2	0	2.14295	0.639	0.008	0	Macro1
1110017D15Rik	0	2.07674	0.814	0.044	0	Macro1
Mt2	0	1.89906	0.634	0.202	0	Macro1
Mt1	0	1.88466	0.754	0.26	0	Macro1
Crip1	0	1.87422	0.783	0.148	0	Macro1
Prr18	0	1.8599	0.603	0.011	0	Macro1
3300002A11Rik	0	1.85075	0.636	0.013	0	Macro1
1700009P17Rik	0	1.82629	0.71	0.046	0	Macro1
S100a6	0	1.8098	0.915	0.541	0	Macro1
Ctxn1	0	1.80158	0.712	0.072	0	Macro1
Fam183b	0	1.77277	0.64	0.032	0	Macro1
Hspa2	0	1.77067	0.657	0.059	0	Macro1
Ccdc17	0	1.72113	0.583	0.042	0	Macro1
Areg	0	1.71901	0.458	0.034	0	Macro1
Hdc	0	1.68171	0.618	0.041	0	Macro1
Tubb4b	0	1.6274	0.888	0.404	0	Macro1
Ezr	0	1.61918	0.972	0.738	0	Macro1
1700016K19Rik	0	1.60903	0.642	0.043	0	Macro1
Foxj1	0	1.60711	0.76	0.053	0	Macro1
2410004P03Rik	0	1.57517	0.569	0.026	0	Macro1
Cpm	0	1.54382	0.64	0.131	0	Macro1
Mapk15	0	1.51952	0.539	0.039	0	Macro1
Traf3ip1	0	1.49907	0.574	0.07	0	Macro1
Ascc1	0	1.48888	0.625	0.143	0	Macro1
Chchd10	0	1.46943	0.879	0.449	0	Macro1
Map1b	0	1.4394	0.566	0.08	0	Macro1
Ak7	0	1.40473	0.494	0.027	0	Macro1
1700007K13Rik	0	1.39303	0.497	0.029	0	Macro1
Eml2	0	1.38556	0.657	0.162	0	Macro1
Spag17	0	1.37838	0.478	0.035	0	Macro1
Nme5	0	1.37565	0.524	0.035	0	Macro1
Slc39a4	0	1.36486	0.536	0.095	0	Macro1
Ccdc114	0	1.35654	0.475	0.045	0	Macro1
Crip2	0	1.354	0.973	0.712	0	Macro1
Fam84b	0	1.34398	0.63	0.193	0	Macro1
Calm1	0	1.33288	0.984	0.875	0	Macro1
Sntn	0	1.32949	0.365	0.008	0	Macro1
Id2	0	1.32627	0.653	0.268	0	Macro1
Piwil4	0	1.31438	0.408	0.015	0	Macro1
Id3	0	1.31182	0.524	0.135	0	Macro1
A330021E22Rik	0	1.30609	0.456	0.037	0	Macro1
Enkur	0	1.30197	0.485	0.046	0	Macro1
Ccdc153	0	1.29338	0.373	0.019	0	Macro1
Susd2	0	1.28572	0.398	0.011	0	Macro1
Erich2	0	1.28336	0.448	0.027	0	Macro1
Odf3b	0	1.28024	0.439	0.025	0	Macro1
Fam213a	0	1.27759	0.523	0.109	0	Macro1
1700003M02Rik	0	1.27349	0.468	0.036	0	Macro1
Ccdc11	0	1.26717	0.406	0.014	0	Macro1
Hmgcs2	0	1.26628	0.422	0.034	0	Macro1
Wdr63	0	1.26291	0.431	0.032	0	Macro1
Aldh3b1	0	1.25375	0.433	0.022	0	Macro1
Efcab10	0	1.25246	0.424	0.022	0	Macro1
Fam161a	0	1.25185	0.428	0.044	0	Macro1
Elof1	0	1.24783	0.57	0.123	0	Macro1
Ckb	0	1.24295	0.413	0.026	0	Macro1
Vwa3a	0	1.2289	0.405	0.027	0	Macro1
Plcb3	0	1.22801	0.529	0.117	0	Macro1
Hspa4l	0	1.22444	0.761	0.236	0	Macro1
Fam167a	0	1.22397	0.581	0.162	0	Macro1
1700094D03Rik	0	1.22135	0.463	0.057	0	Macro1
Mlf1	0	1.21654	0.456	0.043	0	Macro1
Fhad1	0	1.19106	0.392	0.022	0	Macro1
Cdhr3	0	1.18705	0.344	0.017	0	Macro1
Ttc9	0	1.17576	0.471	0.088	0	Macro1
Id1	0	1.17454	0.426	0.105	0	Macro1
Sec14l3	0	1.17441	0.996	0.771	0	Macro1
Wdr96	0	1.17071	0.349	0.031	0	Macro1
Lrrc48	0	1.17052	0.397	0.032	0	Macro1
Cdkn1a	0	1.16515	0.576	0.14	0	Macro1
Calml4	0	1.16351	0.355	0.007	0	Macro1
Adam8	0	1.1624	0.343	0.012	0	Macro1
Slc23a2	0	1.14744	0.407	0.089	0	Macro1
Bphl	0	1.14306	0.556	0.171	0	Macro1
Cyp2b10	0	1.14149	0.356	0.019	0	Macro1
Cd24a	0	1.13573	0.899	0.621	0	Macro1
Rsph1	0	1.12725	0.42	0.036	0	Macro1
Fank1	0	1.12134	0.374	0.022	0	Macro1
Ccdc181	0	1.12111	0.409	0.065	0	Macro1
Dnah9	0	1.11824	0.355	0.015	0	Macro1
Wnt11	0	1.11528	0.371	0.028	0	Macro1
Zc2hc1a	0	1.11221	0.464	0.105	0	Macro1
Lgals3	0	1.11118	0.474	0.159	0	Macro1
Iqca	0	1.10728	0.335	0.018	0	Macro1
Wdr52	0	1.1042	0.333	0.022	0	Macro1
Spa17	0	1.10251	0.425	0.058	0	Macro1
Ccdc41	0	1.09944	0.473	0.1	0	Macro1
Tob1	0	1.09895	0.704	0.356	0	Macro1
Mdm2	0	1.09724	0.472	0.123	0	Macro1
Col8a2	0	1.09645	0.333	0.004	0	Macro1
Anxa1	0	1.08696	0.902	0.61	0	Macro1
Plekhb1	0	1.08443	0.572	0.153	0	Macro1
Kif3a	0	1.08372	0.479	0.114	0	Macro1
Ift74	0	1.07141	0.484	0.118	0	Macro1
Eno4	0	1.06881	0.345	0.026	0	Macro1
Slc1a4	0	1.06728	0.365	0.043	0	Macro1
Cds1	0	1.06573	0.569	0.191	0	Macro1
Ubxn10	0	1.06088	0.355	0.028	0	Macro1
Ttll3	0	1.05475	0.309	0.021	0	Macro1
Wdr16	0	1.05059	0.362	0.027	0	Macro1
Plxna1	0	1.05055	0.586	0.228	0	Macro1
Wdr66	0	1.0469	0.326	0.02	0	Macro1
Mak	0	1.04622	0.34	0.021	0	Macro1
Ttc30b	0	1.04552	0.418	0.078	0	Macro1
Lrriq1	0	1.04464	0.333	0.029	0	Macro1
Pla2g16	0	1.03258	0.531	0.191	0	Macro1
Smim5	0	1.02603	0.323	0.015	0	Macro1
Spef2	0	1.0249	0.309	0.017	0	Macro1
Ppp1r36	0	1.02318	0.354	0.029	0	Macro1
Pdk4	0	1.02248	0.269	0.022	0	Macro1
S100a1	0	1.02089	0.767	0.474	0	Macro1
Tes	0	1.01884	0.657	0.305	0	Macro1
Mns1	0	1.01741	0.365	0.043	0	Macro1
Nudt4	0	1.01123	0.479	0.147	0	Macro1
Slc23a1	0	1.00769	0.411	0.123	0	Macro1
Pih1d2	0	1.00768	0.348	0.039	0	Macro1
Gm872	0	1.00554	0.326	0.021	0	Macro1
Dnah12	0	1.00461	0.301	0.031	0	Macro1
Dnali1	0	1.00441	0.33	0.027	0	Macro1
1110004E09Rik	0	0.998495	0.451	0.098	0	Macro1
Ccdc162	0	0.998059	0.291	0.018	0	Macro1
1700007G11Rik	0	0.993577	0.316	0.02	0	Macro1
Cystm1	0	0.993431	0.874	0.564	0	Macro1
Clic6	0	0.988352	0.407	0.097	0	Macro1
Stim1	0	0.988121	0.451	0.129	0	Macro1
Sema3e	0	0.984554	0.53	0.193	0	Macro1
Ift81	0	0.975332	0.401	0.097	0	Macro1
Lrrc6	0	0.97108	0.308	0.022	0	Macro1
Cyb561	0	0.97074	0.412	0.098	0	Macro1
Pifo	0	0.969477	0.339	0.033	0	Macro1
Ccdc113	0	0.969435	0.332	0.031	0	Macro1
Fhl1	0	0.968313	0.727	0.372	0	Macro1
Dnah5	0	0.957844	0.286	0.018	0	Macro1
Itpka	0	0.957355	0.304	0.02	0	Macro1
Tagln2	0	0.955258	0.944	0.763	0	Macro1
Agbl2	0	0.954117	0.325	0.03	0	Macro1
Dusp18	0	0.953707	0.351	0.057	0	Macro1
Enpp2	0	0.947943	0.28	0.008	0	Macro1
6820408C15Rik	0	0.944748	0.333	0.034	0	Macro1
Rsph10b	0	0.943776	0.276	0.014	0	Macro1
Tctex1d4	0	0.940109	0.293	0.01	0	Macro1
Fbxo36	0	0.938908	0.365	0.051	0	Macro1
Arhgef2	0	0.934353	0.504	0.184	0	Macro1
Lmo7	0	0.933434	0.758	0.467	0	Macro1
Lhb	0	0.93207	0.281	0.017	0	Macro1
Tmem107	0	0.930343	0.415	0.078	0	Macro1
Fam154b	0	0.929978	0.322	0.034	0	Macro1
Rsph9	0	0.924795	0.307	0.03	0	Macro1
Tusc3	0	0.920677	0.479	0.166	0	Macro1
4930529M08Rik	0	0.917554	0.284	0.013	0	Macro1
Tmem216	0	0.916525	0.381	0.093	0	Macro1
Rsph4a	0	0.916353	0.294	0.019	0	Macro1
Syt5	0	0.915144	0.282	0.017	0	Macro1
Actn1	0	0.914915	0.791	0.511	0	Macro1
Mxra8	0	0.914813	0.361	0.064	0	Macro1
Ccdc40	0	0.913969	0.316	0.03	0	Macro1
Scn1b	0	0.913657	0.273	0.011	0	Macro1
Wif1	0	0.906987	0.257	0.008	0	Macro1
Ppil6	0	0.905846	0.273	0.02	0	Macro1
Akap14	0	0.904809	0.27	0.019	0	Macro1
Cdc14a	0	0.900954	0.339	0.055	0	Macro1
Chchd6	0	0.899746	0.384	0.102	0	Macro1
Ift88	0	0.898934	0.347	0.081	0	Macro1
Rab36	0	0.896533	0.298	0.038	0	Macro1
Nek5	0	0.894552	0.263	0.016	0	Macro1
Lrrc51	0	0.892446	0.291	0.034	0	Macro1
Pdgfa	0	0.892079	0.752	0.403	0	Macro1
Rabl2	0	0.889752	0.328	0.057	0	Macro1
Cadm1	0	0.882785	0.643	0.275	0	Macro1
Lrrc10b	0	0.882086	0.285	0.02	0	Macro1
Tnn	0	0.880048	0.283	0.028	0	Macro1
1600029D21Rik	0	0.875321	0.346	0.069	0	Macro1
Ccdc146	0	0.874406	0.279	0.024	0	Macro1
Spag6	0	0.873855	0.289	0.026	0	Macro1
Cldn18	0	0.870964	0.623	0.232	0	Macro1
AK129341	0	0.865762	0.277	0.034	0	Macro1
Rfx2	0	0.862988	0.325	0.065	0	Macro1
Csrp2	0	0.86251	0.297	0.044	0	Macro1
Kcnmb2	0	0.861267	0.255	0.015	0	Macro1
Meig1	0	0.858581	0.329	0.035	0	Macro1
Myb	0	0.858263	0.363	0.057	0	Macro1
Agr3	0	0.857029	0.262	0.027	0	Macro1
Acsl3	0	0.855667	0.311	0.059	0	Macro1
Tspan15	0	0.854111	0.353	0.082	0	Macro1
Dync2h1	0	0.853157	0.315	0.063	0	Macro1
Ift43	0	0.85149	0.345	0.074	0	Macro1
Efcab1	0	0.850262	0.294	0.034	0	Macro1
Cep290	0	0.844737	0.308	0.065	0	Macro1
Mycbp	0	0.842289	0.354	0.092	0	Macro1
1700026D08Rik	0	0.841547	0.27	0.026	0	Macro1
Wdr78	0	0.841171	0.261	0.022	0	Macro1
Ccdc173	0	0.839783	0.277	0.05	0	Macro1
Usp2	0	0.838305	0.274	0.029	0	Macro1
4833427G06Rik	0	0.836076	0.275	0.025	0	Macro1
Wdr60	0	0.835433	0.296	0.062	0	Macro1
2310007L24Rik	0	0.833489	0.256	0.016	0	Macro1
Pacrg	0	0.833399	0.277	0.032	0	Macro1
Ccdc39	0	0.831509	0.271	0.031	0	Macro1
Klhdc8a	0	0.829967	0.279	0.036	0	Macro1
Lrrc23	0	0.824357	0.363	0.044	0	Macro1
Rgs11	0	0.818977	0.262	0.051	0	Macro1
St8sia2	0	0.816039	0.253	0.015	0	Macro1
Ccdc74a	0	0.812188	0.253	0.024	0	Macro1
Ttc39a	0	0.809245	0.283	0.046	0	Macro1
Spag8	0	0.807772	0.252	0.023	0	Macro1
Anxa2	0	0.797739	0.915	0.764	0	Macro1
Iqcg	0	0.793473	0.255	0.023	0	Macro1
Ccdc60	0	0.792787	0.251	0.023	0	Macro1
Hsp90aa1	0	0.786805	0.773	0.428	0	Macro1
Scnn1a	0	0.773037	0.913	0.667	0	Macro1
Dnaic2	0	0.770985	0.277	0.035	0	Macro1
1700040L02Rik	0	0.754699	0.26	0.04	0	Macro1
Ak1	0	0.742504	0.253	0.044	0	Macro1
Slc43a3	0	0.741962	0.289	0.061	0	Macro1
Lgals3bp	2.68e-303	0.871486	0.39	0.116	5.66e-299	Macro1
Ccdc104	4.33e-303	0.842476	0.488	0.171	9.13e-299	Macro1
Dos	9.73e-302	0.695533	0.264	0.052	2.06e-297	Macro1
Itgb4	1.18e-299	0.878473	0.566	0.23	2.49e-295	Macro1
Acot1	1.19e-297	0.911151	0.456	0.153	2.52e-293	Macro1
Nrep	4.96e-297	0.78905	0.709	0.371	1.05e-292	Macro1
Sord	1.44e-296	0.872077	0.305	0.072	3.05e-292	Macro1
Ift57	3.63e-296	0.819625	0.315	0.077	7.67e-292	Macro1
2610015P09Rik	1.37e-295	0.762144	0.288	0.064	2.89e-291	Macro1
Cald1	2.48e-292	0.700331	0.401	0.114	5.23e-288	Macro1
Tspan1	1.42e-288	0.912742	0.706	0.411	3e-284	Macro1
Lasp1	6.56e-287	0.919247	0.661	0.367	1.39e-282	Macro1
Ddr1	2.24e-281	0.888577	0.533	0.227	4.73e-277	Macro1
Rabgap1l	1.31e-280	0.908801	0.459	0.17	2.77e-276	Macro1
Cdkl2	4.9e-279	0.792593	0.316	0.08	1.04e-274	Macro1
Spop	2.29e-278	0.90791	0.583	0.276	4.84e-274	Macro1
Hipk1	5.54e-278	0.927184	0.589	0.281	1.17e-273	Macro1
Rpgr	3.52e-273	0.778597	0.3	0.074	7.44e-269	Macro1
Mcee	2.24e-272	0.789068	0.327	0.089	4.72e-268	Macro1
Il1r1	1.15e-269	0.819461	0.338	0.095	2.43e-265	Macro1
Osbpl6	1.94e-268	0.876058	0.415	0.143	4.09e-264	Macro1
Tspan2	1.24e-267	0.865448	0.464	0.174	2.63e-263	Macro1
1110032A03Rik	4.38e-267	0.857196	0.411	0.139	9.24e-263	Macro1
Gas6	5.98e-266	0.862466	0.497	0.198	1.26e-261	Macro1
Gipc2	1.48e-262	0.878156	0.565	0.264	3.12e-258	Macro1
Id4	1.14e-261	0.772936	0.278	0.066	2.41e-257	Macro1
Dpy30	3.24e-260	0.788729	0.59	0.28	6.85e-256	Macro1
Capsl	6.56e-257	0.824919	0.386	0.127	1.38e-252	Macro1
Smox	6.88e-257	0.78593	0.333	0.095	1.45e-252	Macro1
Slc6a14	1.05e-255	0.870948	0.428	0.153	2.22e-251	Macro1
Txnip	4.06e-246	0.897514	0.752	0.499	8.57e-242	Macro1
Gstz1	2.34e-241	0.85346	0.401	0.145	4.95e-237	Macro1
Smim22	6.12e-240	0.847541	0.602	0.32	1.29e-235	Macro1
Tcea3	9.84e-237	0.794477	0.337	0.105	2.08e-232	Macro1
1810037I17Rik	1.78e-235	0.754735	0.734	0.501	3.77e-231	Macro1
Ids	2.28e-234	0.750576	0.339	0.105	4.81e-230	Macro1
Emp2	4.26e-231	0.557336	0.871	0.715	8.99e-227	Macro1
Maob	4.44e-230	0.855767	0.539	0.259	9.37e-226	Macro1
Galnt18	5.93e-230	0.695515	0.29	0.079	1.25e-225	Macro1
Dynll1	4.37e-228	0.791611	0.41	0.153	9.23e-224	Macro1
Aldoa	1.35e-227	0.676284	0.834	0.669	2.85e-223	Macro1
Sugt1	7.47e-226	0.818396	0.483	0.211	1.58e-221	Macro1
Sorl1	8.19e-224	0.822614	0.636	0.37	1.73e-219	Macro1
Dusp14	2.94e-223	0.755669	0.31	0.093	6.21e-219	Macro1
Ruvbl2	3.32e-223	0.732935	0.465	0.188	7.02e-219	Macro1
Txn1	5.75e-222	0.542487	0.917	0.834	1.21e-217	Macro1
Itga3	3.39e-221	0.782346	0.524	0.242	7.16e-217	Macro1
Cldn3	4.61e-220	0.784442	0.686	0.431	9.73e-216	Macro1
Akap9	1.13e-219	0.816488	0.495	0.222	2.39e-215	Macro1
Arl4c	2.06e-214	0.747143	0.749	0.518	4.35e-210	Macro1
Dync2li1	3.83e-211	0.679387	0.279	0.079	8.08e-207	Macro1
Hipk3	3.32e-208	0.820178	0.533	0.27	7.02e-204	Macro1
Slc25a17	2.12e-207	0.809648	0.595	0.336	4.49e-203	Macro1
Cdh1	2.49e-205	0.676452	0.769	0.572	5.26e-201	Macro1
Sptbn1	9.99e-205	0.649041	0.72	0.471	2.11e-200	Macro1
Mapre3	4.62e-201	0.659317	0.268	0.075	9.77e-197	Macro1
Cetn2	6.45e-199	0.715385	0.36	0.129	1.36e-194	Macro1
Porcn	1.25e-197	0.786461	0.34	0.12	2.65e-193	Macro1
Cachd1	3.38e-196	0.688792	0.283	0.083	7.15e-192	Macro1
H3f3b	1.06e-193	0.508425	0.906	0.834	2.24e-189	Macro1
Cspp1	2.86e-192	0.728616	0.297	0.094	6.04e-188	Macro1
Anxa8	7.04e-192	0.64825	0.271	0.079	1.49e-187	Macro1
Mgst3	2.12e-190	0.742974	0.553	0.297	4.47e-186	Macro1
Slc6a6	4.95e-189	0.697281	0.413	0.167	1.04e-184	Macro1
Ubc	5.16e-189	0.589826	0.913	0.833	1.09e-184	Macro1
Atpif1	4.52e-188	0.640463	0.778	0.588	9.54e-184	Macro1
Ptpla	7.75e-186	0.686252	0.318	0.109	1.64e-181	Macro1
Pcbd1	9.26e-185	0.762376	0.387	0.16	1.96e-180	Macro1
Chuk	1.82e-184	0.720534	0.354	0.134	3.85e-180	Macro1
Ttc8	8.86e-184	0.641252	0.255	0.074	1.87e-179	Macro1
Wdr35	6.25e-182	0.642293	0.266	0.08	1.32e-177	Macro1
Efemp1	4.77e-180	0.728311	0.4	0.169	1.01e-175	Macro1
Hopx	6.26e-177	0.53842	0.798	0.573	1.32e-172	Macro1
Nphp1	4.1e-176	0.606943	0.314	0.108	8.67e-172	Macro1
Krt18	1.67e-175	0.822654	0.632	0.406	3.53e-171	Macro1
Dmkn	1.22e-174	0.513062	0.295	0.093	2.59e-170	Macro1
Iqgap1	3.87e-173	0.489019	0.886	0.804	8.17e-169	Macro1
Ly6e	1.58e-172	0.686687	0.771	0.566	3.34e-168	Macro1
Gpx8	5.26e-171	0.740707	0.454	0.222	1.11e-166	Macro1
Rfk	3.8e-170	0.728094	0.522	0.285	8.03e-166	Macro1
Prr15l	7.37e-170	0.741325	0.577	0.346	1.56e-165	Macro1
Sptan1	6.94e-168	0.650676	0.682	0.47	1.47e-163	Macro1
Slc25a5	1.57e-167	0.584946	0.808	0.673	3.31e-163	Macro1
Wdr19	2.7e-167	0.65413	0.272	0.088	5.7e-163	Macro1
Dpysl2	3.72e-165	0.772494	0.364	0.15	7.86e-161	Macro1
Serinc3	1.19e-164	0.681679	0.632	0.414	2.52e-160	Macro1
Fhdc1	2.93e-164	0.683101	0.282	0.097	6.18e-160	Macro1
Ebp	1.08e-163	0.75366	0.385	0.169	2.29e-159	Macro1
Ocln	5.81e-163	0.689949	0.334	0.13	1.23e-158	Macro1
Cdc42ep3	3.47e-162	0.685706	0.531	0.286	7.33e-158	Macro1
2310007B03Rik	1.06e-161	0.696822	0.371	0.157	2.24e-157	Macro1
Ywhae	3.94e-158	0.3894	0.929	0.9	8.31e-154	Macro1
Faah	2.9e-157	0.689294	0.347	0.141	6.13e-153	Macro1
Arl8a	3.53e-157	0.623279	0.328	0.126	7.44e-153	Macro1
Fem1b	1.44e-156	0.614884	0.293	0.105	3.04e-152	Macro1
Oxct1	1.88e-156	0.688121	0.512	0.277	3.97e-152	Macro1
Vapa	8.44e-156	0.64046	0.706	0.548	1.78e-151	Macro1
Tns3	3.96e-155	0.695518	0.374	0.163	8.37e-151	Macro1
Mrps17	8.7e-155	0.693017	0.431	0.208	1.84e-150	Macro1
Myh14	3.32e-154	0.699108	0.562	0.339	7.01e-150	Macro1
Gna13	3.39e-154	0.668295	0.44	0.214	7.16e-150	Macro1
Bnip3	4.36e-152	0.617607	0.294	0.107	9.2e-148	Macro1
Epb4.1l4b	1.3e-151	0.663544	0.533	0.305	2.75e-147	Macro1
Ift20	7.88e-150	0.644759	0.627	0.413	1.66e-145	Macro1
S100a13	1.12e-149	0.708269	0.442	0.225	2.36e-145	Macro1
Tctex1d2	6.15e-149	0.575404	0.282	0.099	1.3e-144	Macro1
Hsp90b1	1.18e-148	0.566441	0.79	0.665	2.49e-144	Macro1
Clic3	1.51e-148	0.598366	0.732	0.519	3.2e-144	Macro1
Prdx5	1.67e-148	0.711463	0.629	0.439	3.53e-144	Macro1
Crim1	3.54e-147	0.706665	0.443	0.224	7.47e-143	Macro1
Tsc22d1	1.7e-146	0.546086	0.814	0.702	3.6e-142	Macro1
Gtl3	2.04e-145	0.701889	0.435	0.222	4.31e-141	Macro1
Itm2b	2.34e-145	0.447792	0.888	0.841	4.94e-141	Macro1
Jund	1.29e-144	0.444221	0.906	0.831	2.73e-140	Macro1
Dnajc15	1.94e-144	0.683259	0.374	0.169	4.09e-140	Macro1
Pls3	4.73e-144	0.57821	0.791	0.649	9.99e-140	Macro1
Irx3	1.29e-143	0.664595	0.375	0.166	2.73e-139	Macro1
Tbcel	1.4e-142	0.722068	0.487	0.271	2.95e-138	Macro1
Smco4	9.87e-140	0.710421	0.385	0.185	2.08e-135	Macro1
Fam134b	2.27e-139	0.642918	0.418	0.204	4.79e-135	Macro1
Kifap3	8.52e-137	0.651499	0.341	0.148	1.8e-132	Macro1
Kremen1	1.12e-136	0.655349	0.46	0.247	2.37e-132	Macro1
S100a11	6.29e-136	0.475542	0.904	0.83	1.33e-131	Macro1
Paip2	3.27e-135	0.553727	0.74	0.601	6.91e-131	Macro1
Ndufc2	1e-133	0.571959	0.736	0.6	2.12e-129	Macro1
Txnrd1	1.15e-132	0.729251	0.461	0.255	2.42e-128	Macro1
Plxnb2	8.53e-132	0.622373	0.608	0.418	1.8e-127	Macro1
Casz1	7.21e-131	0.652438	0.396	0.193	1.52e-126	Macro1
Tuba1b	1.88e-129	0.49052	0.644	0.409	3.97e-125	Macro1
Ptms	4.35e-129	0.333818	0.936	0.892	9.19e-125	Macro1
Net1	1.78e-128	0.630983	0.598	0.406	3.76e-124	Macro1
Ube2b	1.23e-126	0.57227	0.663	0.504	2.61e-122	Macro1
Tmprss2	8.14e-126	0.670342	0.415	0.216	1.72e-121	Macro1
Klf6	3.56e-121	0.559265	0.755	0.56	7.52e-117	Macro1
Ddx5	4.83e-121	0.347603	0.917	0.9	1.02e-116	Macro1
Cmtm8	6.86e-121	0.612985	0.553	0.358	1.45e-116	Macro1
Kif3b	3.18e-120	0.563826	0.258	0.099	6.73e-116	Macro1
Mprip	6.21e-120	0.636404	0.381	0.189	1.31e-115	Macro1
Gstm1	6.89e-120	0.425049	0.894	0.732	1.45e-115	Macro1
Ucp2	1.32e-119	0.438419	0.828	0.738	2.78e-115	Macro1
Il18r1	3.88e-119	0.655588	0.422	0.224	8.19e-115	Macro1
Strbp	5.08e-119	0.599107	0.318	0.138	1.07e-114	Macro1
Apoa1bp	9.86e-119	0.677924	0.46	0.27	2.08e-114	Macro1
Vimp	6.48e-117	0.643799	0.499	0.31	1.37e-112	Macro1
Shfm1	1.38e-114	0.559339	0.647	0.493	2.91e-110	Macro1
Plekha1	1.91e-114	0.616237	0.326	0.148	4.04e-110	Macro1
Sod2	2.11e-114	0.615859	0.585	0.414	4.45e-110	Macro1
Zdhhc1	2.31e-114	0.591664	0.255	0.1	4.87e-110	Macro1
Arhgef28	1.64e-113	0.605849	0.341	0.161	3.47e-109	Macro1
Eif4g3	4.09e-113	0.627089	0.508	0.318	8.64e-109	Macro1
BC005624	3.69e-112	0.605632	0.343	0.165	7.8e-108	Macro1
B4galt1	2.06e-111	0.613018	0.368	0.187	4.35e-107	Macro1
Prkar1a	1.06e-109	0.530205	0.656	0.494	2.24e-105	Macro1
Smpdl3a	4.42e-109	0.597414	0.413	0.228	9.34e-105	Macro1
Cldn7	2.33e-108	0.565189	0.633	0.463	4.92e-104	Macro1
Krt8	1.29e-107	0.651463	0.418	0.233	2.72e-103	Macro1
Ly6a	1.97e-107	0.885972	0.282	0.123	4.16e-103	Macro1
Flot1	6.98e-107	0.544682	0.257	0.104	1.47e-102	Macro1
Calm2	1.54e-106	0.501837	0.636	0.462	3.26e-102	Macro1
Srsf10	3.52e-104	0.619592	0.41	0.229	7.43e-100	Macro1
Msi2	2.77e-103	0.586027	0.575	0.407	5.86e-99	Macro1
Cep164	9.03e-102	0.518691	0.258	0.107	1.91e-97	Macro1
Dync1i2	9.05e-102	0.552907	0.59	0.421	1.91e-97	Macro1
Anxa4	3.47e-101	0.573396	0.587	0.425	7.33e-97	Macro1
Rfc2	5.4e-100	0.570458	0.394	0.215	1.14e-95	Macro1
Tax1bp1	5.29e-99	0.550033	0.581	0.421	1.12e-94	Macro1
Cib1	7.04e-98	0.556216	0.284	0.129	1.49e-93	Macro1
Ppp6r1	1.39e-97	0.53251	0.281	0.127	2.94e-93	Macro1
Slc9a3r1	2.1e-97	0.545653	0.285	0.13	4.43e-93	Macro1
Atp1a1	1.09e-95	0.534207	0.593	0.436	2.3e-91	Macro1
Dtx3	5.68e-95	0.566467	0.282	0.128	1.2e-90	Macro1
Thbs1	1.59e-93	0.528082	0.356	0.18	3.35e-89	Macro1
Nceh1	3.12e-93	0.536058	0.262	0.115	6.58e-89	Macro1
Gpr137	2.44e-92	0.566349	0.29	0.137	5.15e-88	Macro1
Tmem59	5.99e-92	0.371633	0.834	0.788	1.27e-87	Macro1
Clip1	1.76e-91	0.583489	0.42	0.25	3.72e-87	Macro1
Ino80b	6e-91	0.517812	0.252	0.109	1.27e-86	Macro1
Ptges3	2.99e-90	0.517971	0.464	0.289	6.32e-86	Macro1
Ptma	5.18e-90	0.46509	0.68	0.536	1.09e-85	Macro1
Calm3	2.63e-89	0.499081	0.477	0.303	5.55e-85	Macro1
Tmem64	3.82e-89	0.506258	0.31	0.152	8.07e-85	Macro1
Emc6	1.79e-88	0.571009	0.529	0.376	3.78e-84	Macro1
Myadm	5.15e-88	0.616955	0.483	0.317	1.09e-83	Macro1
Ppp1r16a	9.44e-88	0.511771	0.278	0.13	1.99e-83	Macro1
Chmp2b	1.28e-87	0.559451	0.456	0.293	2.71e-83	Macro1
Dcxr	1.43e-87	0.41098	0.759	0.609	3.02e-83	Macro1
Cox6c	5.21e-87	0.402223	0.78	0.692	1.1e-82	Macro1
Sri	2.22e-86	0.579597	0.441	0.277	4.7e-82	Macro1
Chd4	2.66e-86	0.518503	0.628	0.496	5.62e-82	Macro1
Sec14l1	6.71e-85	0.543763	0.56	0.413	1.42e-80	Macro1
Epb4.1l4a	4.33e-84	0.49051	0.263	0.121	9.14e-80	Macro1
Hs2st1	1.22e-83	0.48796	0.301	0.148	2.58e-79	Macro1
Ank3	1.84e-83	0.529815	0.444	0.275	3.89e-79	Macro1
Atxn10	4.29e-82	0.54996	0.48	0.324	9.06e-78	Macro1
Anxa5	5.34e-82	0.50299	0.545	0.381	1.13e-77	Macro1
Ogdh	1.4e-81	0.472013	0.643	0.525	2.96e-77	Macro1
Serpinb6b	1.42e-81	0.506221	0.401	0.235	2.99e-77	Macro1
Pttg1	1.93e-81	0.528911	0.261	0.122	4.07e-77	Macro1
Kif21a	7.57e-81	0.582916	0.329	0.178	1.6e-76	Macro1
Pygl	1.83e-80	0.526228	0.303	0.156	3.86e-76	Macro1
Tgfbr2	6.25e-80	0.511238	0.42	0.26	1.32e-75	Macro1
Sfxn3	1.4e-79	0.488039	0.26	0.122	2.96e-75	Macro1
Stom	3.89e-79	0.509853	0.278	0.138	8.21e-75	Macro1
Anxa6	3.22e-78	0.51406	0.403	0.242	6.81e-74	Macro1
Irx5	5.75e-78	0.532471	0.346	0.194	1.21e-73	Macro1
Sec23b	1.35e-77	0.534003	0.433	0.28	2.86e-73	Macro1
Nav2	2.2e-77	0.516747	0.27	0.131	4.66e-73	Macro1
Idh3a	2.97e-77	0.462584	0.266	0.128	6.26e-73	Macro1
Dynlt1f	3.35e-77	0.501789	0.255	0.122	7.07e-73	Macro1
Gns	3.24e-76	0.534876	0.293	0.153	6.85e-72	Macro1
Ubb	2.61e-75	0.485787	0.64	0.528	5.51e-71	Macro1
Tmem176b	4.92e-75	0.413018	0.771	0.7	1.04e-70	Macro1
Fgf1	1.5e-74	0.47957	0.344	0.193	3.17e-70	Macro1
Clu	1.81e-74	0.659057	0.255	0.126	3.83e-70	Macro1
Tomm7	5.56e-74	0.380535	0.797	0.745	1.17e-69	Macro1
Gbas	1.09e-72	0.509368	0.414	0.267	2.3e-68	Macro1
Rnase4	1.12e-72	0.290685	0.268	0.126	2.36e-68	Macro1
Gramd2	3.87e-72	0.489582	0.347	0.199	8.17e-68	Macro1
Krcc1	9.32e-72	0.525643	0.442	0.299	1.97e-67	Macro1
Ss18	9.74e-71	0.50447	0.316	0.175	2.06e-66	Macro1
Mettl7a1	2.72e-68	0.370472	0.715	0.58	5.74e-64	Macro1
Atp2b1	1.75e-67	0.491346	0.582	0.463	3.7e-63	Macro1
Mid1ip1	2.3e-67	0.444335	0.331	0.187	4.86e-63	Macro1
Pcdhga9	3.93e-67	0.446431	0.53	0.39	8.29e-63	Macro1
Sh3bgrl3	3.55e-66	0.449422	0.346	0.203	7.5e-62	Macro1
Sh3glb1	4.55e-66	0.467556	0.393	0.25	9.61e-62	Macro1
Igf2r	4.95e-66	0.492253	0.355	0.214	1.05e-61	Macro1
Phf20l1	1.22e-65	0.532633	0.323	0.187	2.57e-61	Macro1
Pcm1	3.59e-65	0.459372	0.438	0.288	7.59e-61	Macro1
Tpm1	8.96e-65	0.368821	0.695	0.6	1.89e-60	Macro1
Atp13a3	1.16e-63	0.500149	0.402	0.265	2.44e-59	Macro1
Usp19	4.51e-63	0.503238	0.357	0.221	9.52e-59	Macro1
Ubl3	4.76e-63	0.449431	0.53	0.408	1.01e-58	Macro1
Bcl2l1	6.38e-63	0.516311	0.364	0.229	1.35e-58	Macro1
Cmip	8.16e-63	0.475955	0.559	0.439	1.72e-58	Macro1
Siva1	1.33e-62	0.517677	0.385	0.247	2.8e-58	Macro1
Cyp4b1	1.42e-62	0.496531	0.415	0.274	3e-58	Macro1
Rbpms	1.85e-62	0.469877	0.416	0.277	3.9e-58	Macro1
Cbx6	2.81e-62	0.410388	0.664	0.585	5.93e-58	Macro1
Cyth2	3.97e-62	0.465664	0.265	0.14	8.37e-58	Macro1
Ywhaz	1.17e-61	0.305665	0.823	0.8	2.47e-57	Macro1
Clic4	1.36e-61	0.427394	0.362	0.22	2.87e-57	Macro1
Gde1	4.28e-61	0.466819	0.355	0.218	9.03e-57	Macro1
Clic1	2.75e-60	0.506548	0.362	0.232	5.81e-56	Macro1
4930523C07Rik	3.21e-60	0.460871	0.261	0.138	6.78e-56	Macro1
Grb14	4.3e-60	0.430308	0.267	0.142	9.08e-56	Macro1
9530068E07Rik	1.6e-59	0.46678	0.436	0.305	3.38e-55	Macro1
Cpt1a	2.39e-59	0.43175	0.355	0.218	5.06e-55	Macro1
Dnajc7	1.36e-58	0.463203	0.406	0.272	2.88e-54	Macro1
Arl4a	6.34e-58	0.431925	0.273	0.149	1.34e-53	Macro1
Trim33	2.01e-57	0.445369	0.277	0.154	4.24e-53	Macro1
Sec62	7.1e-57	0.373627	0.668	0.595	1.5e-52	Macro1
Jag1	9.05e-57	0.461478	0.272	0.151	1.91e-52	Macro1
Rnf14	2.11e-56	0.458559	0.31	0.185	4.46e-52	Macro1
Mtpn	2.32e-56	0.44002	0.526	0.413	4.9e-52	Macro1
Pdlim1	6.59e-56	0.409343	0.392	0.253	1.39e-51	Macro1
Pmepa1	1.74e-55	0.315044	0.3	0.171	3.68e-51	Macro1
Ywhah	3.81e-55	0.438238	0.294	0.171	8.04e-51	Macro1
Mpzl1	5.21e-55	0.459851	0.362	0.236	1.1e-50	Macro1
Slc35a2	7.98e-55	0.465135	0.276	0.156	1.69e-50	Macro1
Arhgap5	4.63e-54	0.484468	0.337	0.212	9.79e-50	Macro1
Ier5	1.89e-53	0.451413	0.356	0.229	3.99e-49	Macro1
Cav2	2.67e-53	0.39445	0.271	0.151	5.63e-49	Macro1
Fkbp1a	7.53e-53	0.349612	0.585	0.482	1.59e-48	Macro1
Entpd5	8.97e-53	0.459086	0.276	0.16	1.89e-48	Macro1
Papola	1.32e-52	0.410429	0.513	0.391	2.78e-48	Macro1
Myl12b	5.27e-52	0.334691	0.72	0.661	1.11e-47	Macro1
Neat1	1.59e-51	0.457045	0.604	0.491	3.36e-47	Macro1
Ldha	2.49e-51	0.408336	0.539	0.432	5.25e-47	Macro1
Epb4.1l5	2.77e-51	0.446178	0.254	0.142	5.86e-47	Macro1
Aagab	4.41e-51	0.425199	0.275	0.161	9.32e-47	Macro1
Msn	7.02e-51	0.408143	0.394	0.264	1.48e-46	Macro1
Chmp5	1.26e-50	0.431847	0.45	0.333	2.66e-46	Macro1
Sdhd	1.81e-50	0.431692	0.494	0.382	3.83e-46	Macro1
Ano6	2.68e-50	0.467673	0.426	0.303	5.65e-46	Macro1
S100a10	6e-50	0.334295	0.289	0.16	1.27e-45	Macro1
Tpm3	8.1e-50	0.38546	0.607	0.531	1.71e-45	Macro1
Sdcbp	1.92e-49	0.42617	0.495	0.389	4.06e-45	Macro1
Arl2bp	7.13e-49	0.430576	0.429	0.312	1.51e-44	Macro1
Gnb2	7.71e-49	0.399592	0.498	0.383	1.63e-44	Macro1
Osbpl5	1.38e-48	0.44251	0.342	0.222	2.91e-44	Macro1
Syne2	5.97e-48	0.457762	0.284	0.172	1.26e-43	Macro1
Adss	1.41e-47	0.461747	0.373	0.259	2.98e-43	Macro1
Atp2a2	1.6e-47	0.392315	0.531	0.433	3.39e-43	Macro1
Sdc1	2.37e-47	0.389495	0.579	0.49	5e-43	Macro1
Eif1	2.83e-47	0.313	0.746	0.701	5.99e-43	Macro1
Lphn1	3.57e-47	0.396422	0.252	0.142	7.54e-43	Macro1
Naga	6.9e-47	0.462134	0.298	0.187	1.46e-42	Macro1
Dusp1	1.12e-46	0.497239	0.538	0.423	2.36e-42	Macro1
Hsd17b11	4.26e-46	0.434786	0.424	0.312	9e-42	Macro1
Wdr13	6.28e-46	0.442517	0.335	0.222	1.33e-41	Macro1
Rock1	7.62e-46	0.370184	0.645	0.571	1.61e-41	Macro1
Vps35	8.6e-45	0.422385	0.327	0.216	1.82e-40	Macro1
Cep170b	9.14e-45	0.435523	0.386	0.275	1.93e-40	Macro1
Max	1.11e-44	0.439022	0.273	0.166	2.34e-40	Macro1
Il10rb	1.9e-44	0.410768	0.28	0.174	4.01e-40	Macro1
Suclg1	3.14e-44	0.402896	0.434	0.323	6.64e-40	Macro1
Rcc2	4.59e-44	0.414698	0.358	0.24	9.7e-40	Macro1
Rab6a	1.65e-43	0.375923	0.504	0.402	3.49e-39	Macro1
Tpm4	4.2e-43	0.417943	0.451	0.346	8.86e-39	Macro1
Txlna	4.78e-43	0.388159	0.285	0.177	1.01e-38	Macro1
Fam129b	6.52e-43	0.363471	0.601	0.52	1.38e-38	Macro1
Sqstm1	3.76e-42	0.357112	0.594	0.505	7.94e-38	Macro1
Cldn4	3.85e-42	0.453038	0.384	0.274	8.14e-38	Macro1
Sep15	4.94e-42	0.331461	0.718	0.692	1.04e-37	Macro1
Fat1	7.62e-42	0.424512	0.412	0.307	1.61e-37	Macro1
Tacc2	3.44e-41	0.410043	0.28	0.176	7.26e-37	Macro1
Abhd2	2.44e-40	0.408852	0.365	0.258	5.15e-36	Macro1
Aig1	2.99e-40	0.417414	0.307	0.204	6.31e-36	Macro1
Efr3a	3.09e-40	0.414841	0.38	0.274	6.53e-36	Macro1
Foxp4	3.23e-40	0.421009	0.365	0.26	6.81e-36	Macro1
Arid4b	4.44e-40	0.427974	0.467	0.365	9.38e-36	Macro1
Tex264	1.15e-39	0.388627	0.251	0.153	2.43e-35	Macro1
Plxna2	1.52e-39	0.396931	0.256	0.155	3.21e-35	Macro1
Cry2	2.03e-39	0.390963	0.255	0.155	4.29e-35	Macro1
Abhd14b	3.34e-39	0.419492	0.339	0.238	7.06e-35	Macro1
Mtmr6	6.24e-39	0.37313	0.27	0.169	1.32e-34	Macro1
Rbms1	1.77e-38	0.294571	0.611	0.53	3.74e-34	Macro1
Ubr4	3.1e-38	0.433217	0.366	0.262	6.54e-34	Macro1
Fam174a	4.11e-38	0.363599	0.29	0.188	8.69e-34	Macro1
Dusp6	4.87e-38	0.383754	0.304	0.198	1.03e-33	Macro1
Ssbp3	4.89e-38	0.385065	0.468	0.378	1.03e-33	Macro1
1700020I14Rik	1.79e-37	0.380496	0.409	0.305	3.78e-33	Macro1
Otud7b	3.44e-37	0.365002	0.305	0.201	7.26e-33	Macro1
Vps28	5.27e-37	0.405586	0.41	0.316	1.11e-32	Macro1
Chic2	2.58e-36	0.374735	0.335	0.234	5.44e-32	Macro1
Lmbrd1	2.94e-36	0.394101	0.257	0.162	6.2e-32	Macro1
Lama5	2.98e-36	0.385672	0.404	0.302	6.3e-32	Macro1
Gclm	3.51e-36	0.405166	0.321	0.22	7.41e-32	Macro1
Tnks2	5.3e-36	0.408292	0.43	0.336	1.12e-31	Macro1
Nkx2-1	6.98e-36	0.322813	0.429	0.317	1.47e-31	Macro1
Map1lc3a	6.76e-35	0.35514	0.566	0.502	1.43e-30	Macro1
Arid2	7.63e-35	0.406325	0.419	0.326	1.61e-30	Macro1
BC031181	2.32e-34	0.378734	0.348	0.251	4.89e-30	Macro1
Spint1	1.54e-33	0.385383	0.413	0.323	3.24e-29	Macro1
Nrbp2	1.95e-33	0.369048	0.452	0.359	4.12e-29	Macro1
Phlda1	2.14e-33	0.410568	0.431	0.329	4.52e-29	Macro1
Fos	5.06e-33	0.261445	0.821	0.773	1.07e-28	Macro1
Hbegf	1.57e-32	0.547301	0.263	0.17	3.32e-28	Macro1
Tpd52l2	1.81e-32	0.363459	0.256	0.166	3.82e-28	Macro1
Mnat1	1.96e-32	0.376891	0.321	0.227	4.14e-28	Macro1
Atp6v1d	8.09e-32	0.384567	0.345	0.256	1.71e-27	Macro1
Dad1	2.12e-31	0.365205	0.488	0.419	4.48e-27	Macro1
Gcc2	2.18e-31	0.384104	0.274	0.184	4.61e-27	Macro1
Hint1	3.13e-31	0.340985	0.519	0.444	6.62e-27	Macro1
Krt19	3.83e-31	0.252123	0.794	0.73	8.08e-27	Macro1
Aldh3a2	4.1e-31	0.374449	0.283	0.193	8.66e-27	Macro1
Cct4	6.44e-31	0.358622	0.428	0.342	1.36e-26	Macro1
Stip1	3.47e-30	0.348603	0.334	0.242	7.32e-26	Macro1
Atp6v1a	1.52e-29	0.349522	0.487	0.417	3.2e-25	Macro1
Myl12a	1.53e-29	0.255655	0.682	0.632	3.23e-25	Macro1
Hsbp1	2.29e-29	0.34733	0.416	0.327	4.84e-25	Macro1
Glrx5	4e-29	0.343499	0.397	0.313	8.45e-25	Macro1
Cdc42	8.13e-29	0.256018	0.69	0.67	1.72e-24	Macro1
Cd151	8.89e-29	0.314499	0.443	0.356	1.88e-24	Macro1
Hnrnpf	1.43e-28	0.349528	0.259	0.175	3.02e-24	Macro1
Csnk1e	2.13e-28	0.332708	0.384	0.295	4.49e-24	Macro1
Abhd16a	5.66e-28	0.378633	0.31	0.228	1.2e-23	Macro1
Cul3	6.24e-28	0.323262	0.45	0.366	1.32e-23	Macro1
Tspan3	7.33e-28	0.33063	0.469	0.399	1.55e-23	Macro1
Kif1b	1.86e-27	0.345884	0.314	0.228	3.93e-23	Macro1
Hprt	1.94e-27	0.341765	0.376	0.289	4.1e-23	Macro1
Slc35f5	2.55e-27	0.367851	0.258	0.177	5.39e-23	Macro1
Cdc42bpg	2.67e-27	0.356721	0.36	0.275	5.63e-23	Macro1
Ap2b1	5.82e-27	0.348956	0.348	0.265	1.23e-22	Macro1
Klhl24	7.89e-27	0.345704	0.277	0.194	1.67e-22	Macro1
Pitpna	1.12e-26	0.355024	0.346	0.265	2.36e-22	Macro1
Serpinb6a	1.25e-26	0.347772	0.357	0.276	2.64e-22	Macro1
Bcl9l	1.68e-26	0.346582	0.356	0.275	3.54e-22	Macro1
Myo5c	2e-26	0.307484	0.501	0.431	4.22e-22	Macro1
Gdi1	2.44e-26	0.354043	0.3	0.218	5.15e-22	Macro1
Mgrn1	2.85e-26	0.358197	0.333	0.253	6.01e-22	Macro1
Usmg5	3.19e-26	0.349704	0.452	0.381	6.74e-22	Macro1
Fnta	3.28e-26	0.32151	0.413	0.335	6.93e-22	Macro1
Scamp1	8.19e-26	0.332564	0.257	0.177	1.73e-21	Macro1
Tspo	2.93e-25	0.349963	0.307	0.227	6.19e-21	Macro1
Ppp2ca	3.97e-25	0.307054	0.487	0.423	8.39e-21	Macro1
Pcyt1a	4.01e-25	0.322623	0.409	0.33	8.46e-21	Macro1
Sav1	4.02e-25	0.333358	0.26	0.182	8.5e-21	Macro1
Med1	4.77e-25	0.335676	0.294	0.214	1.01e-20	Macro1
Atp6v1e1	5.03e-25	0.358667	0.338	0.262	1.06e-20	Macro1
Adipor2	1.06e-24	0.354538	0.391	0.319	2.25e-20	Macro1
Ubxn4	1.37e-24	0.338795	0.456	0.394	2.9e-20	Macro1
Ctnna1	1.4e-24	0.291041	0.539	0.492	2.96e-20	Macro1
Golgb1	1.64e-24	0.362313	0.302	0.224	3.46e-20	Macro1
Csnk1d	3.88e-24	0.331531	0.426	0.355	8.19e-20	Macro1
Ywhaq	4.04e-24	0.334918	0.417	0.347	8.54e-20	Macro1
Samd4b	4.04e-24	0.331777	0.297	0.219	8.54e-20	Macro1
Pvrl3	1.06e-23	0.333724	0.342	0.265	2.24e-19	Macro1
Dnaja1	1.19e-23	0.34574	0.327	0.25	2.52e-19	Macro1
Usp6nl	2.34e-23	0.321944	0.277	0.199	4.95e-19	Macro1
Zfp608	2.56e-23	0.332448	0.315	0.237	5.41e-19	Macro1
Selk	8.5e-23	0.315293	0.383	0.31	1.8e-18	Macro1
Lmna	1.2e-22	0.272229	0.277	0.195	2.53e-18	Macro1
Rhob	1.22e-22	0.400001	0.416	0.348	2.57e-18	Macro1
Cd55	1.53e-22	0.309046	0.464	0.399	3.22e-18	Macro1
Kdm6b	1.56e-22	0.324255	0.276	0.2	3.3e-18	Macro1
Flna	2.44e-22	0.284635	0.428	0.346	5.16e-18	Macro1
Zbtb7a	3.7e-22	0.3526	0.349	0.279	7.82e-18	Macro1
Rrp1	4.15e-22	0.345139	0.258	0.187	8.75e-18	Macro1
Tns1	4.24e-22	0.327284	0.264	0.189	8.95e-18	Macro1
Cd47	7.12e-22	0.303926	0.48	0.423	1.5e-17	Macro1
Swi5	7.34e-22	0.265196	0.474	0.409	1.55e-17	Macro1
Pcmt1	1.07e-21	0.321639	0.302	0.23	2.26e-17	Macro1
Slc25a4	1.14e-21	0.250723	0.421	0.354	2.42e-17	Macro1
Wnk1	1.27e-21	0.302949	0.396	0.325	2.69e-17	Macro1
Acat1	1.63e-21	0.319384	0.389	0.322	3.43e-17	Macro1
Aftph	2.42e-21	0.300889	0.27	0.197	5.11e-17	Macro1
Bcap31	4.14e-21	0.293425	0.558	0.519	8.73e-17	Macro1
Pafah1b1	4.85e-21	0.298437	0.445	0.383	1.02e-16	Macro1
Dnajc3	1.14e-20	0.295423	0.476	0.421	2.41e-16	Macro1
Rexo2	1.16e-20	0.305645	0.435	0.372	2.45e-16	Macro1
Rala	1.9e-20	0.315629	0.39	0.328	4.02e-16	Macro1
Srpk2	2.18e-20	0.311925	0.257	0.187	4.61e-16	Macro1
Mtch2	2.33e-20	0.286411	0.37	0.298	4.92e-16	Macro1
Slco3a1	3.51e-20	0.296328	0.263	0.191	7.4e-16	Macro1
Slc26a2	9.47e-20	0.303591	0.487	0.433	2e-15	Macro1
Cyfip1	1.35e-19	0.291904	0.32	0.248	2.86e-15	Macro1
Setd8	1.46e-19	0.294343	0.429	0.368	3.08e-15	Macro1
Gatad1	1.52e-19	0.300004	0.304	0.235	3.21e-15	Macro1
Hcfc1r1	1.75e-19	0.342427	0.351	0.291	3.7e-15	Macro1
Diap1	1.77e-19	0.279871	0.461	0.404	3.74e-15	Macro1
Maz	1.8e-19	0.266575	0.42	0.35	3.8e-15	Macro1
Hectd1	1.98e-19	0.300495	0.369	0.306	4.19e-15	Macro1
Irf2bp2	3.03e-19	0.306334	0.263	0.195	6.41e-15	Macro1
Sf3b2	3.59e-19	0.29902	0.469	0.421	7.59e-15	Macro1
Fkbp4	5.96e-19	0.295567	0.484	0.441	1.26e-14	Macro1
Slc39a9	7.8e-19	0.29934	0.254	0.188	1.65e-14	Macro1
Arf3	8.62e-19	0.319403	0.431	0.376	1.82e-14	Macro1
Rassf7	5.16e-18	0.323153	0.316	0.252	1.09e-13	Macro1
Prkci	7.37e-18	0.298961	0.367	0.305	1.56e-13	Macro1
Cox14	7.92e-18	0.314846	0.351	0.292	1.67e-13	Macro1
Aco2	1.54e-17	0.291713	0.27	0.206	3.25e-13	Macro1
F11r	1.54e-17	0.273817	0.428	0.372	3.26e-13	Macro1
Atf3	1.65e-17	0.429727	0.344	0.278	3.49e-13	Macro1
Hibadh	1.8e-17	0.287567	0.369	0.311	3.79e-13	Macro1
Wbp11	1.97e-17	0.269494	0.322	0.257	4.15e-13	Macro1
Snx1	3.07e-17	0.290245	0.267	0.203	6.48e-13	Macro1
Slc25a36	3.73e-17	0.287574	0.452	0.409	7.87e-13	Macro1
Rabac1	4.89e-17	0.286807	0.405	0.355	1.03e-12	Macro1
Maea	4.96e-17	0.281185	0.252	0.189	1.05e-12	Macro1
Ppp1cb	5.42e-17	0.28953	0.412	0.361	1.15e-12	Macro1
Arfgef1	3.91e-16	0.294068	0.273	0.213	8.25e-12	Macro1
Chpt1	4.26e-16	0.2862	0.254	0.193	9e-12	Macro1
Actr2	5.39e-16	0.286994	0.354	0.3	1.14e-11	Macro1
Atp6v0e	8.54e-16	0.264953	0.396	0.34	1.8e-11	Macro1
Rcn2	9.15e-16	0.280401	0.285	0.224	1.93e-11	Macro1
Gsr	9.26e-16	0.292238	0.323	0.266	1.96e-11	Macro1
Tjp2	1e-15	0.281082	0.28	0.222	2.11e-11	Macro1
Arfgef2	1.01e-15	0.293077	0.264	0.205	2.14e-11	Macro1
Impad1	1.03e-15	0.258541	0.468	0.43	2.18e-11	Macro1
Ctnnb1	1.54e-15	0.267625	0.337	0.281	3.26e-11	Macro1
Tmx1	1.57e-15	0.266652	0.303	0.244	3.33e-11	Macro1
Spcs1	1.75e-15	0.258153	0.476	0.444	3.69e-11	Macro1
Lin7c	1.9e-15	0.26137	0.308	0.248	4.01e-11	Macro1
Cdk2ap2	3.2e-15	0.286237	0.285	0.231	6.77e-11	Macro1
Sqle	3.89e-15	0.264964	0.254	0.196	8.21e-11	Macro1
Ptbp3	4.98e-15	0.259559	0.356	0.299	1.05e-10	Macro1
Mbnl2	5.38e-15	0.254614	0.368	0.312	1.14e-10	Macro1
Tnrc6a	1.57e-14	0.291957	0.366	0.314	3.32e-10	Macro1
Alkbh5	1.82e-14	0.295111	0.353	0.305	3.85e-10	Macro1
Abhd17b	1.92e-14	0.263909	0.345	0.292	4.06e-10	Macro1
Psmb6	2.1e-14	0.285401	0.296	0.24	4.43e-10	Macro1
Wdr1	4.87e-14	0.284446	0.392	0.347	1.03e-09	Macro1
Atn1	5.5e-14	0.261449	0.434	0.393	1.16e-09	Macro1
Wwc1	1.13e-13	0.250341	0.38	0.33	2.38e-09	Macro1
Ppp3r1	2.08e-13	0.266497	0.323	0.273	4.39e-09	Macro1
Foxa2	2.19e-13	0.250869	0.285	0.228	4.62e-09	Macro1
Srp14	2.47e-13	0.267225	0.401	0.36	5.22e-09	Macro1
Trove2	2.5e-13	0.260263	0.285	0.231	5.28e-09	Macro1
Swt1	3.02e-13	0.265803	0.269	0.214	6.39e-09	Macro1
Akap13	3.69e-13	0.283612	0.318	0.266	7.8e-09	Macro1
Senp6	9.78e-13	0.263184	0.378	0.335	2.06e-08	Macro1
Ensa	1.03e-12	0.256322	0.314	0.264	2.17e-08	Macro1
Dnajc1	2.06e-12	0.261906	0.26	0.208	4.35e-08	Macro1
Malat1	2.08e-12	0.332171	0.836	0.853	4.4e-08	Macro1
Fam98b	4.56e-12	0.250112	0.252	0.202	9.63e-08	Macro1
Magi3	5.44e-12	0.274924	0.27	0.221	1.15e-07	Macro1
Ube2m	5.87e-12	0.251931	0.287	0.237	1.24e-07	Macro1
Tnfaip1	5.98e-12	0.256275	0.394	0.35	1.26e-07	Macro1
Upf3b	1.08e-11	0.278818	0.255	0.206	2.29e-07	Macro1
Gorasp2	5.52e-11	0.257016	0.312	0.27	1.16e-06	Macro1
Tacstd2	8.04e-11	0.259272	0.557	0.552	1.7e-06	Macro1
Mkln1	1.41e-10	0.276791	0.261	0.216	2.98e-06	Macro1
Acaa2	1.67e-10	0.253668	0.262	0.217	3.53e-06	Macro1
Cetn3	1.78e-10	0.253292	0.303	0.259	3.75e-06	Macro1
Etfa	3.53e-10	0.268012	0.339	0.306	7.46e-06	Macro1
Cyr61	5.56e-10	0.282434	0.389	0.345	1.17e-05	Macro1
Pdcd6	6.34e-10	0.251926	0.383	0.351	1.34e-05	Macro1
Chmp2a	9.82e-10	0.252392	0.288	0.249	2.07e-05	Marco1
Sftpc	0	5.7162	0.999	0.102	0	Myeloid cell
Lyz2	0	4.425	0.753	0.035	0	Myeloid cell
Lyz1	0	4.14005	0.429	0.009	0	Myeloid cell
Sftpa1	0	3.80383	0.99	0.172	0	Myeloid cell
Slc34a2	0	3.73275	0.998	0.07	0	Myeloid cell
Scd1	0	3.24712	0.893	0.056	0	Myeloid cell
Lamp3	0	2.87854	0.941	0.026	0	Myeloid cell
Napsa	0	2.65289	0.902	0.025	0	Myeloid cell
Lpcat1	0	2.5215	0.91	0.172	0	Myeloid cell
Chi3l1	0	2.4568	0.949	0.4	0	Myeloid cell
Hc	0	2.33003	0.734	0.012	0	Myeloid cell
Sftpb	0	2.28257	0.998	0.543	0	Myeloid cell
S100g	0	2.25315	0.794	0.031	0	Myeloid cell
Cxcl15	0	2.22843	1	0.691	0	Myeloid cell
Dram1	0	2.18349	0.949	0.247	0	Myeloid cell
Rnase4	0	2.0923	0.793	0.11	0	Myeloid cell
Egfl6	0	1.94104	0.729	0.032	0	Myeloid cell
Bex2	0	1.86997	0.61	0.015	0	Myeloid cell
Lcn2	0	1.82026	0.587	0.065	0	Myeloid cell
Lgi3	0	1.75826	0.642	0.018	0	Myeloid cell
Dlk1	0	1.71323	0.379	0.06	0	Myeloid cell
Col6a1	0	1.68457	0.664	0.045	0	Myeloid cell
Ppp1r14c	0	1.57903	0.894	0.365	0	Myeloid cell
Rbpjl	0	1.55375	0.528	0.008	0	Myeloid cell
Cldn18	0	1.49154	0.894	0.235	0	Myeloid cell
Fabp5	0	1.47341	0.643	0.115	0	Myeloid cell
Sepp1	0	1.4493	0.879	0.449	0	Myeloid cell
Etv5	0	1.43824	0.507	0.017	0	Myeloid cell
Cd36	0	1.40706	0.952	0.49	0	Myeloid cell
Pi4k2b	0	1.38697	0.694	0.21	0	Myeloid cell
Tmem243	0	1.36969	0.523	0.046	0	Myeloid cell
Pla2g1b	0	1.35182	0.659	0.178	0	Myeloid cell
Slc39a8	0	1.34521	0.594	0.109	0	Myeloid cell
Irx1	0	1.31818	0.605	0.137	0	Myeloid cell
Nrp1	0	1.30895	0.522	0.039	0	Myeloid cell
Mid1ip1	0	1.30646	0.6	0.181	0	Myeloid cell
Cd74	0	1.21631	0.388	0.024	0	Myeloid cell
Itga9	0	1.20269	0.5	0.071	0	Myeloid cell
Soat1	0	1.15715	0.556	0.156	0	Myeloid cell
Car2	0	1.15297	0.418	0.036	0	Myeloid cell
Npc2	0	1.12418	0.981	0.73	0	Myeloid cell
Nkd1	0	1.09938	0.373	0.016	0	Myeloid cell
Acot7	0	1.08658	0.391	0.066	0	Myeloid cell
Cadm1	0	1.07694	0.763	0.283	0	Myeloid cell
Tspan11	0	1.0658	0.419	0.064	0	Myeloid cell
Kcnc3	0	1.02461	0.321	0.013	0	Myeloid cell
App	0	1.00705	0.99	0.881	0	Myeloid cell
Tmem163	0	0.959202	0.33	0.013	0	Myeloid cell
Il33	0	0.950562	0.254	0.002	0	Myeloid cell
Col6a2	0	0.877381	0.462	0.043	0	Myeloid cell
Slc26a9	0	0.826044	0.265	0.022	0	Myeloid cell
Col4a1	2.88e-305	0.824474	0.681	0.211	6.08e-301	Myeloid cell
Ctsc	2.58e-295	1.21419	0.802	0.398	5.46e-291	Myeloid cell
Nucb2	4.6e-295	0.985626	0.436	0.096	9.71e-291	Myeloid cell
Bex4	7.56e-290	0.7699	0.258	0.033	1.6e-285	Myeloid cell
Tmem164	5.95e-265	1.12389	0.599	0.208	1.26e-260	Myeloid cell
Meg3	7.18e-265	1.30048	0.579	0.187	1.52e-260	Myeloid cell
C6	1.65e-264	1.09659	0.386	0.084	3.48e-260	Myeloid cell
Col4a2	3.83e-262	0.799191	0.48	0.116	8.09e-258	Myeloid cell
Rab27b	2.78e-260	0.834449	0.31	0.053	5.87e-256	Myeloid cell
Fasn	2.82e-258	1.05968	0.481	0.133	5.96e-254	Myeloid cell
Bmp1	8e-258	0.971408	0.409	0.092	1.69e-253	Myeloid cell
Fgfr2	1.35e-257	1.09865	0.806	0.437	2.86e-253	Myeloid cell
Tmem110	7.6e-256	0.705729	0.255	0.036	1.6e-251	Myeloid cell
Id2	2.65e-255	1.14897	0.689	0.28	5.59e-251	Myeloid cell
Tgoln1	7.62e-253	1.2211	0.74	0.377	1.61e-248	Myeloid cell
Irx3	4.27e-236	0.979742	0.531	0.167	9.02e-232	Myeloid cell
Prnp	9.06e-231	1.02856	0.7	0.319	1.91e-226	Myeloid cell
Adk	8.36e-229	0.918072	0.451	0.125	1.76e-224	Myeloid cell
Dpp4	1.04e-219	0.885026	0.431	0.117	2.19e-215	Myeloid cell
Acot1	4.04e-216	0.902888	0.511	0.161	8.52e-212	Myeloid cell
Ctsh	9.79e-216	1.02167	0.835	0.534	2.07e-211	Myeloid cell
Npc1	5.18e-214	0.719539	0.28	0.051	1.09e-209	Myeloid cell
Zdhhc3	1.17e-209	1.03071	0.574	0.227	2.47e-205	Myeloid cell
Ly6c1	1.7e-202	0.751558	0.285	0.056	3.59e-198	Myeloid cell
Tfcp2l1	6.76e-201	0.831374	0.302	0.062	1.43e-196	Myeloid cell
Cpm	9.18e-201	0.823479	0.492	0.154	1.94e-196	Myeloid cell
Sftpd	2.5e-197	0.817019	0.962	0.689	5.28e-193	Myeloid cell
Elovl1	2.15e-191	0.887985	0.387	0.108	4.54e-187	Myeloid cell
Atp6v1c2	1.91e-190	0.941441	0.642	0.295	4.03e-186	Myeloid cell
Ptplad1	5.5e-190	0.923234	0.62	0.276	1.16e-185	Myeloid cell
Scd2	2.51e-189	0.974446	0.681	0.339	5.29e-185	Myeloid cell
Cftr	5.03e-184	0.734997	0.265	0.053	1.06e-179	Myeloid cell
Car8	1.12e-181	0.918787	0.54	0.215	2.37e-177	Myeloid cell
Tmsb4x	1.32e-180	0.473515	0.999	0.976	2.79e-176	Myeloid cell
Gpr116	6.24e-179	0.876525	0.502	0.181	1.32e-174	Myeloid cell
Ptgs1	1.32e-178	0.86174	0.374	0.105	2.79e-174	Myeloid cell
Gsap	1.3e-174	0.71878	0.28	0.061	2.75e-170	Myeloid cell
Tmem30a	4.95e-168	0.883206	0.602	0.284	1.05e-163	Myeloid cell
Dmtf1	1.22e-167	0.772943	0.324	0.084	2.58e-163	Myeloid cell
Abca3	2.18e-165	0.700689	0.29	0.068	4.6e-161	Myeloid cell
Irx5	2.7e-162	0.837887	0.5	0.193	5.7e-158	Myeloid cell
Sgms1	2.12e-158	0.911685	0.496	0.198	4.47e-154	Myeloid cell
Cebpa	3.32e-149	0.879594	0.451	0.172	7.02e-145	Myeloid cell
Acsl4	3.41e-148	0.848319	0.561	0.258	7.19e-144	Myeloid cell
Tpm1	4.72e-146	0.645539	0.832	0.598	9.98e-142	Myeloid cell
Secisbp2l	1.67e-144	0.836639	0.592	0.291	3.53e-140	Myeloid cell
Neat1	1.14e-143	0.838849	0.768	0.488	2.41e-139	Myeloid cell
Chsy1	1.35e-142	0.749218	0.318	0.091	2.84e-138	Myeloid cell
Rmdn2	8.94e-142	0.684694	0.275	0.069	1.89e-137	Myeloid cell
Mtch1	2.86e-139	0.733679	0.752	0.516	6.04e-135	Myeloid cell
Calm1	3.7e-129	0.468997	0.954	0.879	7.81e-125	Myeloid cell
Cat	9.82e-127	0.769052	0.722	0.47	2.07e-122	Myeloid cell
Cited2	1.05e-122	0.783781	0.455	0.191	2.22e-118	Myeloid cell
Ramp1	9.25e-122	0.611271	0.285	0.08	1.95e-117	Myeloid cell
Abcd3	4.57e-121	0.801688	0.541	0.274	9.64e-117	Myeloid cell
Sdc4	7.32e-121	0.736899	0.726	0.5	1.55e-116	Myeloid cell
Spry1	1.03e-119	0.813022	0.601	0.336	2.17e-115	Myeloid cell
Tc2n	1.2e-119	0.71848	0.339	0.116	2.54e-115	Myeloid cell
Stard3nl	1.39e-117	0.762551	0.454	0.199	2.93e-113	Myeloid cell
Eif4h	1.98e-117	0.767456	0.723	0.501	4.18e-113	Myeloid cell
Brd7	9.84e-117	0.772542	0.423	0.175	2.08e-112	Myeloid cell
Malat1	7.77e-114	0.547606	0.949	0.848	1.64e-109	Myeloid cell
Tmem50b	1.97e-108	0.69409	0.666	0.412	4.16e-104	Myeloid cell
Cmtm8	1.48e-106	0.741161	0.614	0.363	3.12e-102	Myeloid cell
Prps2	9.91e-104	0.642668	0.288	0.094	2.09e-99	Myeloid cell
Ppp1r9a	5.06e-101	0.725045	0.376	0.151	1.07e-96	Myeloid cell
Sptlc2	1.23e-99	0.709975	0.459	0.217	2.61e-95	Myeloid cell
Ociad2	3.87e-99	0.667467	0.362	0.144	8.18e-95	Myeloid cell
Ifi30	6.17e-99	0.750461	0.511	0.271	1.3e-94	Myeloid cell
Sfta2	1.02e-98	0.45398	0.966	0.72	2.15e-94	Myeloid cell
Nkx2-1	4.36e-96	0.680616	0.563	0.316	9.22e-92	Myeloid cell
Pgs1	1.32e-95	0.684752	0.335	0.129	2.78e-91	Myeloid cell
Alcam	8.32e-95	0.544634	0.856	0.724	1.76e-90	Myeloid cell
mt-Rnr2	2.82e-93	0.529024	0.994	0.989	5.95e-89	Myeloid cell
Dbi	2.3e-92	0.429183	0.785	0.619	4.86e-88	Myeloid cell
Ptprf	1.05e-88	0.47048	0.873	0.766	2.22e-84	Myeloid cell
Txnrd3	2.01e-86	0.58812	0.252	0.084	4.24e-82	Myeloid cell
H2afj	3.49e-83	0.652825	0.536	0.319	7.37e-79	Myeloid cell
Camk2n1	1.66e-82	0.652383	0.437	0.217	3.5e-78	Myeloid cell
Ank3	4.88e-81	0.614201	0.507	0.279	1.03e-76	Myeloid cell
Fam101b	1.26e-80	0.576546	0.271	0.097	2.66e-76	Myeloid cell
Prrg3	4.19e-77	0.588704	0.643	0.421	8.85e-73	Myeloid cell
Reep4	5.76e-76	0.649486	0.334	0.144	1.22e-71	Myeloid cell
Tmbim6	8.27e-76	0.392645	0.918	0.828	1.75e-71	Myeloid cell
Socs2	1.25e-74	0.633033	0.57	0.361	2.63e-70	Myeloid cell
Taok3	2.37e-73	0.589506	0.574	0.361	5e-69	Myeloid cell
Abhd2	1.31e-70	0.711645	0.456	0.258	2.76e-66	Myeloid cell
Rrbp1	8.72e-70	0.594865	0.585	0.39	1.84e-65	Myeloid cell
Ltbp3	6.88e-67	0.609365	0.441	0.244	1.45e-62	Myeloid cell
Ptms	2.86e-65	0.296987	0.951	0.893	6.03e-61	Myeloid cell
Nrep	4.98e-65	0.3917	0.612	0.386	1.05e-60	Myeloid cell
Srebf1	1.02e-63	0.574188	0.319	0.147	2.16e-59	Myeloid cell
Gas6	1.14e-63	0.549789	0.407	0.212	2.4e-59	Myeloid cell
Ddx17	1.85e-63	0.50239	0.732	0.601	3.91e-59	Myeloid cell
Bnip3	2.64e-63	0.541685	0.276	0.114	5.57e-59	Myeloid cell
H2-D1	6.19e-63	0.51558	0.708	0.549	1.31e-58	Myeloid cell
Irx2	1.16e-61	0.521924	0.263	0.108	2.45e-57	Myeloid cell
Spink5	2.32e-61	0.604678	0.525	0.308	4.89e-57	Myeloid cell
Ano6	1.32e-59	0.522435	0.5	0.305	2.79e-55	Myeloid cell
Atp8a1	1.64e-59	0.442051	0.754	0.57	3.47e-55	Myeloid cell
Atp6v1b2	6.1e-58	0.572336	0.47	0.291	1.29e-53	Myeloid cell
Aes	1.91e-57	0.387218	0.823	0.718	4.03e-53	Myeloid cell
Ptgfrn	6.42e-57	0.475847	0.299	0.134	1.36e-52	Myeloid cell
Ahcyl2	3.52e-56	0.615552	0.306	0.146	7.43e-52	Myeloid cell
Scpep1	7.7e-56	0.481057	0.287	0.128	1.63e-51	Myeloid cell
Wbp5	1.29e-55	0.367495	0.91	0.82	2.71e-51	Myeloid cell
Mbip	4.57e-55	0.543671	0.37	0.198	9.65e-51	Myeloid cell
Tmem245	4.86e-54	0.53043	0.393	0.215	1.03e-49	Myeloid cell
Herpud1	2.7e-53	0.489595	0.651	0.49	5.69e-49	Myeloid cell
Atp1b1	4.31e-53	0.342299	0.933	0.752	9.1e-49	Myeloid cell
Lamb3	2.75e-52	0.496599	0.431	0.25	5.82e-48	Myeloid cell
Tnfaip1	7.12e-52	0.546338	0.512	0.347	1.5e-47	Myeloid cell
[truncated: 4,930 more rows]
