# Supplementary material for: Multipotent neural stem cells originating from neuroepithelium exist outside the mouse central nervous system
Source: Nat Cell Biol. 2025 Apr 10;27(4):605–18. doi: 10.1038/s41556-025-01641-w (PMC11991921; doi:10.1038/s41556-025-01641-w)
Supplement: Supplementary file 7 — Cluster markers of all Sox1-GFP+ cells. [file 41556_2025_1641_MOESM7_ESM.xls]

## Sheet: Cluster-markers_Seurat
Supplementary Table4 Cluster markers of brain and tail Sox1-GFP+ cells.
gene	p_val	avg_logFC	pct.1	pct.2	p_val_adj	cluster
Agt	0	1.50755	0.698	0.263	0	qNSC1
Igsf1	0	1.42505	0.526	0.219	0	qNSC1
Sparc	0	1.33176	0.928	0.434	0	qNSC1
Aqp4	0	1.14879	0.81	0.436	0	qNSC1
Timp3	0	1.13013	0.779	0.384	0	qNSC1
Gjb6	0	1.12068	0.824	0.429	0	qNSC1
Ednrb	0	1.1073	0.822	0.478	0	qNSC1
Atp1b2	0	1.10527	0.998	0.67	0	qNSC1
Serpine2	0	1.05964	0.785	0.388	0	qNSC1
Gja1	0	1.05532	0.957	0.563	0	qNSC1
Sparcl1	0	1.01603	0.994	0.611	0	qNSC1
Slc6a1	0	0.953516	0.73	0.428	0	qNSC1
Ntrk2	0	0.951649	0.811	0.493	0	qNSC1
Atp1a2	0	0.931036	0.997	0.665	0	qNSC1
Selenop	0	0.924232	0.877	0.504	0	qNSC1
Apoe	0	0.892325	0.992	0.648	0	qNSC1
Plpp3	0	0.829923	0.992	0.655	0	qNSC1
Bcan	0	0.72963	0.857	0.534	0	qNSC1
Cst3	0	0.724695	0.997	0.746	0	qNSC1
Slc1a2	2.5e-297	0.458125	0.96	0.628	5e-294	qNSC1
Slc7a10	2e-296	0.935732	0.7	0.391	4e-293	qNSC1
Gpld1	1.04e-280	1.12451	0.604	0.315	2.09e-277	qNSC1
Slc1a3	1.46e-238	0.350062	0.947	0.638	2.91e-235	qNSC1
Clu	2.92e-236	0.488041	0.872	0.57	5.84e-233	qNSC1
Pla2g7	3.47e-230	0.82848	0.688	0.421	6.94e-227	qNSC1
Ptprz1	7.39e-218	0.644332	0.82	0.601	1.48e-214	qNSC1
Aldoc	3.13e-169	0.453261	0.867	0.602	6.27e-166	qNSC1
Htra1	2.24e-157	0.555062	0.683	0.444	4.48e-154	qNSC1
Glul	1.93e-154	0.296028	0.901	0.676	3.85e-151	qNSC1
Omg	3.59e-146	0.776865	0.547	0.34	7.18e-143	qNSC1
Ctsb	3.52e-140	0.561242	0.581	0.37	7.05e-137	qNSC1
Sfrp5	4.59e-133	1.04798	0.364	0.193	9.17e-130	qNSC1
Mt1	5.31e-133	0.420231	0.783	0.557	1.06e-129	qNSC1
B3galt2	1.45e-123	0.925387	0.397	0.226	2.9e-120	qNSC1
Luzp2	3.03e-117	0.657359	0.555	0.38	6.05e-114	qNSC1
Mt2	7.28e-113	0.386136	0.753	0.543	1.46e-109	qNSC1
Mmp14	6.44e-110	0.721264	0.355	0.181	1.29e-106	qNSC1
Gm3764	9.47e-109	0.488477	0.726	0.572	1.89e-105	qNSC1
Rrbp1	4.18e-108	0.593724	0.381	0.211	8.37e-105	qNSC1
Dner	4.46e-108	0.723269	0.384	0.212	8.92e-105	qNSC1
Cxcl14	8.13e-106	0.45938	0.571	0.382	1.63e-102	qNSC1
Scd1	8.62e-97	0.692918	0.357	0.208	1.72e-93	qNSC1
Ptn	4.17e-93	0.270708	0.707	0.508	8.34e-90	qNSC1
Sorl1	2.31e-92	0.715122	0.399	0.249	4.61e-89	qNSC1
Sat1	7.88e-92	0.529609	0.548	0.39	1.58e-88	qNSC1
Cntfr	1.05e-91	0.494315	0.592	0.434	2.09e-88	qNSC1
Gabrb1	3.28e-91	0.705882	0.433	0.283	6.56e-88	qNSC1
Mmd2	4.51e-85	0.607136	0.489	0.341	9.03e-82	qNSC1
Rora	1.35e-84	0.368223	0.257	0.146	2.69e-81	qNSC1
Nrp1	2.27e-78	0.463433	0.23	0.121	4.55e-75	qNSC1
Prss35	1.43e-77	0.444768	0.238	0.119	2.86e-74	qNSC1
Apln	3.06e-77	0.578819	0.333	0.194	6.12e-74	qNSC1
Chil1	9.8e-77	0.661704	0.344	0.211	1.96e-73	qNSC1
Hes5	1.95e-75	0.44445	0.257	0.144	3.9e-72	qNSC1
Lcat	1.26e-74	0.57336	0.424	0.287	2.52e-71	qNSC1
Dab2	1.02e-70	0.494654	0.215	0.093	2.05e-67	qNSC1
Fzd10	1.15e-69	0.53031	0.181	0.062	2.3e-66	qNSC1
Lgr6	5.13e-68	0.266601	0.212	0.104	1.03e-64	qNSC1
Axl	3.01e-65	0.456095	0.31	0.194	6.02e-62	qNSC1
Alcam	4.77e-65	0.410146	0.299	0.189	9.54e-62	qNSC1
Apoc1	3.12e-62	0.351375	0.209	0.117	6.24e-59	qNSC1
Ntrk3	5.81e-62	0.640692	0.335	0.216	1.16e-58	qNSC1
Dhrs3	2.06e-60	0.572816	0.301	0.186	4.12e-57	qNSC1
Ntm	4.2e-60	0.438898	0.413	0.298	8.4e-57	qNSC1
B2m	4.91e-58	0.258354	0.266	0.151	9.81e-55	qNSC1
Cdh11	3.61e-57	0.445659	0.282	0.172	7.23e-54	qNSC1
Tmem100	1.98e-56	0.53648	0.215	0.102	3.96e-53	qNSC1
Pcdh17	4.71e-56	0.486757	0.322	0.228	9.41e-53	qNSC1
Ntn1	7.93e-56	0.318488	0.141	0.053	1.59e-52	qNSC1
Olig1	1.85e-55	0.265779	0.222	0.124	3.69e-52	qNSC1
Endod1	5.22e-53	0.303788	0.232	0.148	1.04e-49	qNSC1
Itih5	3.52e-49	0.365265	0.27	0.166	7.04e-46	qNSC1
Timp4	1.98e-48	0.356807	0.438	0.331	3.96e-45	qNSC1
Pmepa1	3.82e-48	0.279985	0.245	0.162	7.64e-45	qNSC1
Xpr1	1.25e-47	0.454114	0.378	0.281	2.5e-44	qNSC1
Cmtm5	3.69e-47	0.431546	0.46	0.354	7.37e-44	qNSC1
Acsbg1	2.44e-46	0.389634	0.477	0.372	4.88e-43	qNSC1
Me1	2.56e-46	0.338204	0.27	0.181	5.12e-43	qNSC1
Gpc5	1.14e-44	0.383891	0.279	0.179	2.29e-41	qNSC1
Hbegf	2.37e-44	0.292363	0.21	0.129	4.75e-41	qNSC1
Slc20a2	6.77e-44	0.32003	0.316	0.22	1.35e-40	qNSC1
Ppp1r14c	2.99e-42	0.324462	0.196	0.117	5.99e-39	qNSC1
Spon1	5.58e-42	0.637002	0.333	0.223	1.12e-38	qNSC1
Kcnip3	3.06e-40	0.551736	0.35	0.271	6.11e-37	qNSC1
Pitpnm2	1.22e-39	0.327072	0.223	0.149	2.45e-36	qNSC1
Gjb2	9.21e-39	0.431539	0.221	0.129	1.84e-35	qNSC1
Trib2	7.11e-35	0.25286	0.306	0.238	1.42e-31	qNSC1
Mpp6	1.27e-33	0.332414	0.264	0.199	2.54e-30	qNSC1
Gria1	1.66e-33	0.361454	0.291	0.208	3.32e-30	qNSC1
Arl6ip1	4.74e-33	0.253782	0.547	0.453	9.48e-30	qNSC1
Cyp51	8.57e-32	0.30163	0.301	0.238	1.71e-28	qNSC1
Sez6l	1.18e-31	0.43165	0.25	0.185	2.36e-28	qNSC1
Nrros	3.04e-31	0.354589	0.236	0.157	6.08e-28	qNSC1
Grin3a	4.64e-31	0.474012	0.275	0.193	9.28e-28	qNSC1
Thy1	1.93e-30	0.295086	0.261	0.197	3.86e-27	qNSC1
Aldh1a1	7.12e-29	0.379886	0.292	0.212	1.42e-25	qNSC1
Chchd10	4.26e-28	0.250075	0.309	0.235	8.52e-25	qNSC1
Olig2	3.02e-27	0.320734	0.27	0.2	6.03e-24	qNSC1
Cachd1	3.19e-24	0.30915	0.256	0.196	6.38e-21	qNSC1
Plekhb1	1.5e-23	0.342058	0.321	0.26	3.01e-20	qNSC1
Cpne6	1.62e-23	0.333299	0.218	0.15	3.24e-20	qNSC1
Cntn1	5.12e-23	0.351127	0.224	0.159	1.02e-19	qNSC1
Sod3	3.11e-22	0.375657	0.335	0.264	6.22e-19	qNSC1
Chl1	3.17e-22	0.471662	0.153	0.083	6.34e-19	qNSC1
Gpr37	4.87e-22	0.469728	0.234	0.148	9.74e-19	qNSC1
Epas1	8.43e-22	0.260151	0.26	0.192	1.69e-18	qNSC1
Prrx1	5.46e-21	0.250152	0.172	0.117	1.09e-17	qNSC1
Car2	2.19e-20	0.277452	0.437	0.382	4.37e-17	qNSC1
H2-K1	1.9e-19	0.388933	0.204	0.127	3.8e-16	qNSC1
Pdgfd	9.74e-19	0.27234	0.197	0.12	1.95e-15	qNSC1
Dlgap1	1.83e-16	0.277593	0.304	0.263	3.66e-13	qNSC1
Serpinh1	1.66e-13	0.44065	0.228	0.156	3.31e-10	qNSC1
Csf1	2.24e-12	0.390092	0.204	0.144	4.48e-09	qNSC1
Grn	1.91e-11	0.288792	0.219	0.18	3.82e-08	qNSC1
Ackr3	6.74e-10	0.314949	0.101	0.102	1.35e-06	qNSC1
Hr	4.95e-09	0.365362	0.24	0.206	9.91e-06	qNSC1
Fstl1	0.00727828	0.299985	0.157	0.118	1	qNSC1
Basp1	0	2.4634	0.912	0.202	0	aNSC2
Stmn2	0	2.39654	0.706	0.175	0	aNSC2
Dcx	0	2.3418	0.691	0.18	0	aNSC2
Nrep	0	2.27568	0.792	0.198	0	aNSC2
Map1b	0	2.25088	0.694	0.132	0	aNSC2
Dpysl3	0	2.24375	0.758	0.152	0	aNSC2
Fos	0	2.23809	0.914	0.243	0	aNSC2
Tmsb10	0	2.22363	0.824	0.155	0	aNSC2
Rtn1	0	2.16331	0.824	0.218	0	aNSC2
Egr1	0	2.15394	0.85	0.196	0	aNSC2
Islr2	0	2.14508	0.573	0.132	0	aNSC2
Sox11	0	2.10162	0.832	0.172	0	aNSC2
Fosb	0	2.05839	0.648	0.129	0	aNSC2
Cd24a	0	2.03932	0.725	0.156	0	aNSC2
Gad1	0	2.03206	0.517	0.151	0	aNSC2
Nsg2	0	2.03175	0.685	0.163	0	aNSC2
Elavl3	0	2.009	0.635	0.233	0	aNSC2
H3f3b	0	2.00436	0.91	0.319	0	aNSC2
Arx	0	1.94691	0.618	0.228	0	aNSC2
Igfbpl1	0	1.90489	0.575	0.181	0	aNSC2
Marcksl1	0	1.76256	0.658	0.187	0	aNSC2
Zfp704	0	1.69741	0.434	0.089	0	aNSC2
H3f3a	0	1.65036	0.765	0.305	0	aNSC2
Nfib	0	1.46064	0.706	0.295	0	aNSC2
Tpt1	0	1.45487	0.828	0.386	0	aNSC2
Eef1a1	0	1.42837	0.92	0.508	0	aNSC2
Ptma	0	1.38858	0.965	0.473	0	aNSC2
Tmsb4x	0	1.31178	0.925	0.41	0	aNSC2
Actg1	0	1.30294	0.96	0.636	0	aNSC2
Nnat	0	0.92488	0.897	0.497	0	aNSC2
Tcf4	3.59e-300	1.23534	0.795	0.483	7.19e-297	aNSC2
Tiam2	3.72e-288	1.61823	0.467	0.135	7.43e-285	aNSC2
Bcl11a	4.16e-287	1.63822	0.469	0.133	8.33e-284	aNSC2
Rps9	1.85e-279	1.29538	0.699	0.337	3.7e-276	aNSC2
6330403K07Rik	6.43e-270	1.41329	0.498	0.137	1.29e-266	aNSC2
Pfn2	2.37e-263	1.37887	0.611	0.262	4.73e-260	aNSC2
Gng2	9.85e-254	1.65754	0.441	0.126	1.97e-250	aNSC2
Ier2	1.17e-251	1.47219	0.438	0.106	2.34e-248	aNSC2
Mex3b	3.27e-247	1.64855	0.431	0.12	6.55e-244	aNSC2
Celf4	7.07e-247	1.76399	0.423	0.102	1.41e-243	aNSC2
Rps28	1.65e-242	1.36394	0.629	0.283	3.31e-239	aNSC2
Rps26	9.55e-240	1.32383	0.638	0.289	1.91e-236	aNSC2
Fscn1	5.82e-235	1.63712	0.468	0.125	1.16e-231	aNSC2
Marcks	3.22e-231	1.02565	0.721	0.381	6.44e-228	aNSC2
Sept3	1.35e-229	1.58883	0.466	0.134	2.69e-226	aNSC2
Sp9	1.17e-227	1.57936	0.432	0.144	2.35e-224	aNSC2
Nfix	2.45e-226	1.11713	0.692	0.376	4.9e-223	aNSC2
Stmn4	3.46e-226	1.50937	0.364	0.087	6.91e-223	aNSC2
Mpped2	7.07e-224	1.53993	0.435	0.15	1.41e-220	aNSC2
Shtn1	1.02e-223	1.57037	0.382	0.111	2.05e-220	aNSC2
Gng3	2.66e-216	1.7415	0.411	0.12	5.33e-213	aNSC2
Rps8	6.54e-210	1.13274	0.664	0.353	1.31e-206	aNSC2
Synpr	8.63e-196	1.13723	0.314	0.08	1.73e-192	aNSC2
Robo2	2.24e-195	1.20868	0.292	0.046	4.47e-192	aNSC2
Uchl1	1.31e-188	1.50166	0.38	0.099	2.63e-185	aNSC2
Irf2bpl	3.31e-184	1.11716	0.382	0.118	6.62e-181	aNSC2
Meg3	1.26e-178	1.8457	0.474	0.194	2.51e-175	aNSC2
Rps5	1.91e-178	1.34258	0.533	0.235	3.82e-175	aNSC2
Mex3a	2.16e-175	1.46449	0.395	0.114	4.31e-172	aNSC2
Gm27032	5.21e-173	0.521604	0.214	0.034	1.04e-169	aNSC2
Ybx1	2.02e-172	1.0676	0.565	0.269	4.04e-169	aNSC2
Gm17750	1.47e-168	1.06292	0.338	0.109	2.95e-165	aNSC2
Nrxn3	2.67e-168	1.72505	0.458	0.193	5.33e-165	aNSC2
Gnas	5.18e-167	0.759388	0.786	0.607	1.04e-163	aNSC2
Elavl4	1.83e-166	1.58005	0.446	0.162	3.66e-163	aNSC2
Atpif1	3.24e-166	1.2153	0.449	0.17	6.48e-163	aNSC2
Hnrnpab	1.81e-164	1.16116	0.446	0.162	3.62e-161	aNSC2
Hnrnpa1	1.46e-163	1.19602	0.47	0.18	2.92e-160	aNSC2
Rps29	4.46e-162	1.04503	0.612	0.335	8.92e-159	aNSC2
Dbn1	1.26e-161	1.29577	0.394	0.128	2.52e-158	aNSC2
Klf6	1.07e-158	1.11555	0.452	0.196	2.14e-155	aNSC2
Sp8	1.17e-158	0.896799	0.259	0.056	2.34e-155	aNSC2
Stc1	3.08e-156	0.496115	0.214	0.037	6.16e-153	aNSC2
Rps13	7.7e-152	1.15586	0.551	0.285	1.54e-148	aNSC2
Fxyd6	1.57e-151	1.13743	0.312	0.094	3.15e-148	aNSC2
Hsp90aa1	7.33e-150	0.894578	0.572	0.295	1.47e-146	aNSC2
Kif26a	3.82e-147	0.861616	0.256	0.065	7.64e-144	aNSC2
Dlx5	4.65e-143	1.18528	0.346	0.13	9.3e-140	aNSC2
Nol4	7.51e-143	1.35458	0.398	0.182	1.5e-139	aNSC2
Csnk1e	1.34e-142	1.31988	0.425	0.164	2.68e-139	aNSC2
Rps4x	1.91e-142	1.14182	0.517	0.255	3.82e-139	aNSC2
Rbfox2	9.44e-142	1.37234	0.365	0.114	1.89e-138	aNSC2
Hecw1	3.52e-141	0.364759	0.161	0.002	7.04e-138	aNSC2
Nav1	8.79e-140	1.44642	0.376	0.14	1.76e-136	aNSC2
Etv1	5.56e-139	1.30565	0.381	0.173	1.11e-135	aNSC2
Abracl	8.21e-137	0.695833	0.259	0.066	1.64e-133	aNSC2
Eif4a1	7.26e-136	0.989755	0.515	0.26	1.45e-132	aNSC2
Ppp1r14b	1.9e-135	1.21833	0.424	0.183	3.8e-132	aNSC2
Vcan	5.35e-135	1.17386	0.342	0.137	1.07e-131	aNSC2
Dclk2	5.39e-130	1.10962	0.429	0.209	1.08e-126	aNSC2
Rpl5	3.29e-125	1.1294	0.514	0.276	6.57e-122	aNSC2
Hnrnpa0	3.31e-125	1.10019	0.445	0.192	6.62e-122	aNSC2
Hnrnph1	6e-125	0.982433	0.442	0.196	1.2e-121	aNSC2
Cdca7	2.6e-123	0.974536	0.356	0.15	5.2e-120	aNSC2
Rpl6	1.5e-121	1.02883	0.535	0.291	3e-118	aNSC2
Rpl39	2.14e-121	1.06926	0.513	0.27	4.28e-118	aNSC2
Rpl27a	1.04e-120	1.09076	0.501	0.262	2.08e-117	aNSC2
Gm13889	6.37e-119	1.12343	0.342	0.15	1.27e-115	aNSC2
Stmn3	3.02e-118	1.51172	0.412	0.197	6.05e-115	aNSC2
Kcnd3	1.01e-116	0.607196	0.208	0.055	2.01e-113	aNSC2
St8sia2	3.15e-116	1.23386	0.265	0.057	6.3e-113	aNSC2
Rpl18a	1.22e-114	1.1248	0.413	0.183	2.44e-111	aNSC2
Rtn4	8.69e-114	1.06265	0.46	0.231	1.74e-110	aNSC2
Prokr2	1.4e-113	0.69992	0.236	0.072	2.8e-110	aNSC2
L1cam	7.65e-110	0.563333	0.167	0.015	1.53e-106	aNSC2
Sult4a1	6.56e-106	0.261796	0.164	0.01	1.31e-102	aNSC2
Rps24	7.04e-105	1.00067	0.523	0.303	1.41e-101	aNSC2
Anks1b	1.38e-104	0.554989	0.219	0.067	2.76e-101	aNSC2
Hnrnpd	1.46e-103	0.881115	0.385	0.173	2.91e-100	aNSC2
Nono	2.94e-103	1.01059	0.411	0.186	5.87e-100	aNSC2
Epb41l3	5.8e-102	0.503442	0.197	0.042	1.16e-98	aNSC2
Dpysl5	4.35e-101	1.43398	0.308	0.083	8.7e-98	aNSC2
Tox3	4.81e-98	1.13191	0.324	0.133	9.61e-95	aNSC2
Draxin	1.48e-97	0.902873	0.267	0.088	2.95e-94	aNSC2
Hist1h1c	1.7e-96	1.22699	0.365	0.193	3.4e-93	aNSC2
Ssbp3	1.23e-95	1.01273	0.373	0.163	2.47e-92	aNSC2
Rps16	1.72e-91	1.08907	0.484	0.276	3.44e-88	aNSC2
Rps23	5.67e-91	1.02669	0.435	0.222	1.13e-87	aNSC2
Myt1l	2.4e-90	1.28873	0.266	0.065	4.8e-87	aNSC2
Tshz1	7.9e-90	1.21241	0.297	0.105	1.58e-86	aNSC2
Rnf165	4.97e-89	1.23542	0.265	0.073	9.94e-86	aNSC2
Sema5a	1.26e-88	0.336204	0.176	0.047	2.53e-85	aNSC2
Ywhaq	9.7e-87	0.966753	0.374	0.174	1.94e-83	aNSC2
Foxo6	3.66e-86	0.85822	0.284	0.127	7.32e-83	aNSC2
Hnrnpa2b1	3.8e-85	0.596059	0.683	0.51	7.59e-82	aNSC2
Tceal9	5.52e-85	1.06281	0.31	0.12	1.1e-81	aNSC2
Cacna1c	2.64e-84	0.568872	0.216	0.067	5.27e-81	aNSC2
Rpl32	3.02e-84	1.04386	0.371	0.172	6.04e-81	aNSC2
Plxna4	4.97e-84	0.767972	0.251	0.11	9.94e-81	aNSC2
Rps3a1	1.38e-81	1.01775	0.437	0.239	2.76e-78	aNSC2
Mturn	3.11e-81	0.887545	0.216	0.055	6.23e-78	aNSC2
Psip1	1.59e-79	0.842092	0.391	0.205	3.19e-76	aNSC2
Rps27a	2.77e-79	1.07091	0.435	0.24	5.55e-76	aNSC2
Rps12	7.6e-78	0.996577	0.414	0.227	1.52e-74	aNSC2
Rpl35	1e-77	1.08212	0.392	0.197	2.01e-74	aNSC2
Sept11	3.54e-77	0.736808	0.263	0.111	7.07e-74	aNSC2
Mafb	4.97e-77	0.467713	0.192	0.062	9.95e-74	aNSC2
Celf3	9.8e-77	1.38826	0.301	0.109	1.96e-73	aNSC2
Cbx3	1e-76	0.724097	0.472	0.28	2.01e-73	aNSC2
Klf2	3.19e-76	0.348124	0.198	0.055	6.38e-73	aNSC2
S100a10	4.36e-75	0.458842	0.204	0.072	8.71e-72	aNSC2
Hmgn2	1.48e-74	0.68802	0.336	0.153	2.96e-71	aNSC2
Zeb2	1.57e-74	0.882082	0.333	0.171	3.13e-71	aNSC2
Tmem2	2.52e-74	0.783309	0.218	0.071	5.04e-71	aNSC2
Fbln2	2.8e-74	0.390409	0.217	0.088	5.59e-71	aNSC2
Tmtc4	1.46e-73	0.719594	0.198	0.057	2.93e-70	aNSC2
Tnfsf9	1.6e-73	0.41551	0.171	0.047	3.19e-70	aNSC2
Rpl22	8.91e-73	0.861875	0.315	0.145	1.78e-69	aNSC2
Top1	3.78e-69	0.752681	0.398	0.223	7.57e-66	aNSC2
Set	1.38e-67	0.844019	0.379	0.191	2.76e-64	aNSC2
Arl4d	3.77e-67	0.535448	0.233	0.09	7.54e-64	aNSC2
Gad2	2.07e-66	1.35722	0.297	0.117	4.13e-63	aNSC2
Rps20	4.52e-66	0.917822	0.434	0.255	9.04e-63	aNSC2
Snrpe	1.18e-65	0.915061	0.31	0.143	2.36e-62	aNSC2
Rpl13	3.95e-65	0.959454	0.411	0.232	7.91e-62	aNSC2
Slc38a2	1.08e-64	0.853018	0.249	0.09	2.17e-61	aNSC2
Lmo3	7.18e-64	0.58862	0.191	0.068	1.44e-60	aNSC2
Rpl31	1.76e-63	0.935186	0.422	0.251	3.51e-60	aNSC2
Nsg1	7.3e-63	1.42016	0.333	0.15	1.46e-59	aNSC2
Crmp1	3.18e-62	1.38769	0.307	0.119	6.35e-59	aNSC2
Ubash3b	8.51e-62	0.285078	0.213	0.096	1.7e-58	aNSC2
Hnrnpc	9.58e-62	0.807998	0.449	0.28	1.92e-58	aNSC2
Trim2	9.74e-62	1.09943	0.367	0.205	1.95e-58	aNSC2
Klf7	2.19e-61	0.892353	0.421	0.269	4.37e-58	aNSC2
Nudt4	1.27e-60	0.68687	0.273	0.133	2.53e-57	aNSC2
Rps25	6.23e-60	0.918452	0.418	0.249	1.25e-56	aNSC2
Slain1	3.4e-59	0.622572	0.228	0.104	6.81e-56	aNSC2
Hmgn1	6.26e-59	0.74683	0.393	0.223	1.25e-55	aNSC2
Phldb1	1.4e-58	0.28102	0.124	0.038	2.8e-55	aNSC2
Rybp	2.19e-58	0.654461	0.182	0.06	4.37e-55	aNSC2
Foxp2	1.22e-57	0.475737	0.148	0.031	2.45e-54	aNSC2
Dusp8	3.08e-57	1.16604	0.281	0.129	6.15e-54	aNSC2
Nlk	7.85e-56	0.949143	0.298	0.166	1.57e-52	aNSC2
Gdap1	4.31e-53	1.03563	0.287	0.152	8.61e-50	aNSC2
Edil3	5.12e-53	0.306254	0.168	0.055	1.02e-49	aNSC2
Smarce1	1.28e-52	0.783183	0.254	0.116	2.57e-49	aNSC2
Rplp0	5.48e-52	0.989832	0.347	0.191	1.1e-48	aNSC2
Rps7	1.29e-50	0.960439	0.34	0.189	2.57e-47	aNSC2
Rpsa	3.23e-50	0.763965	0.286	0.146	6.45e-47	aNSC2
Cnot6	7.78e-50	0.737217	0.259	0.127	1.56e-46	aNSC2
Rpl4	6.77e-49	0.860625	0.359	0.212	1.35e-45	aNSC2
H1fx	7.07e-49	0.791873	0.234	0.104	1.41e-45	aNSC2
Srsf3	9.61e-49	0.766386	0.295	0.15	1.92e-45	aNSC2
Eml5	1.27e-48	0.519588	0.211	0.108	2.53e-45	aNSC2
Grik3	1.55e-48	0.636876	0.211	0.08	3.1e-45	aNSC2
Snrpb2	5.98e-48	0.639777	0.231	0.106	1.2e-44	aNSC2
Pak7	2.87e-46	0.512487	0.169	0.03	5.74e-43	aNSC2
Jpt1	3.67e-45	1.08032	0.275	0.121	7.33e-42	aNSC2
Tra2b	4.9e-45	0.714595	0.324	0.183	9.79e-42	aNSC2
Slc32a1	1.34e-44	0.560819	0.182	0.044	2.68e-41	aNSC2
Tmeff1	3.76e-44	1.08029	0.24	0.095	7.51e-41	aNSC2
Banf1	4.12e-44	0.447042	0.259	0.144	8.23e-41	aNSC2
Elavl2	4.79e-44	1.2244	0.27	0.105	9.58e-41	aNSC2
H2afz	1.08e-43	0.3749	0.358	0.213	2.16e-40	aNSC2
Rps11	8.3e-43	0.83983	0.334	0.188	1.66e-39	aNSC2
Maff	5.7e-42	0.480227	0.147	0.037	1.14e-38	aNSC2
Dixdc1	9.53e-42	0.656656	0.144	0.039	1.91e-38	aNSC2
Celf5	2.25e-41	0.528203	0.18	0.058	4.51e-38	aNSC2
Bcl11b	4.22e-41	0.949993	0.22	0.068	8.44e-38	aNSC2
Sumo2	5.85e-41	0.64745	0.4	0.262	1.17e-37	aNSC2
Efnb2	2.02e-40	0.916564	0.245	0.126	4.03e-37	aNSC2
Nop58	4.49e-40	0.388991	0.203	0.104	8.97e-37	aNSC2
Rufy3	1.16e-39	1.20327	0.304	0.166	2.31e-36	aNSC2
Ncl	3.62e-38	0.641424	0.34	0.212	7.24e-35	aNSC2
Hnrnpa3	9.9e-38	0.641659	0.324	0.19	1.98e-34	aNSC2
Syncrip	2.14e-37	0.682553	0.251	0.133	4.28e-34	aNSC2
Ina	2.8e-37	1.17275	0.222	0.074	5.59e-34	aNSC2
Rgs16	4.96e-37	0.421222	0.194	0.092	9.92e-34	aNSC2
Hdgfl3	6.14e-37	0.943584	0.281	0.16	1.23e-33	aNSC2
Rpl9	5.21e-36	0.870621	0.358	0.226	1.04e-32	aNSC2
Tmpo	2.34e-35	0.490147	0.252	0.137	4.68e-32	aNSC2
Sh3bgrl3	2.87e-35	0.541908	0.187	0.09	5.75e-32	aNSC2
Sinhcaf	7.08e-35	0.577234	0.16	0.061	1.42e-31	aNSC2
Arrdc3	2.04e-34	0.607013	0.23	0.131	4.07e-31	aNSC2
Pdap1	2.37e-34	0.67372	0.32	0.194	4.74e-31	aNSC2
Pbx3	3.8e-34	1.16477	0.231	0.105	7.6e-31	aNSC2
Grip1	4.05e-34	0.623381	0.156	0.047	8.1e-31	aNSC2
Hmgb3	1.05e-33	0.794123	0.258	0.129	2.1e-30	aNSC2
Mapt	2.79e-33	1.19326	0.38	0.272	5.59e-30	aNSC2
Pik3c2b	3.19e-33	0.274686	0.154	0.053	6.38e-30	aNSC2
Cfl2	3.41e-33	0.751782	0.248	0.138	6.83e-30	aNSC2
Selenoh	6.48e-32	0.255878	0.158	0.078	1.3e-28	aNSC2
Cacng4	9.26e-32	0.936967	0.282	0.161	1.85e-28	aNSC2
Smarca5	1.01e-31	0.454229	0.271	0.17	2.03e-28	aNSC2
Reep1	1.36e-31	0.816493	0.169	0.064	2.71e-28	aNSC2
Arl4c	2.06e-31	1.02445	0.303	0.179	4.12e-28	aNSC2
Mob3b	2.97e-31	0.38843	0.23	0.157	5.94e-28	aNSC2
Nap1l1	3.47e-31	0.654481	0.343	0.218	6.95e-28	aNSC2
Syn1	8.65e-31	0.829423	0.231	0.123	1.73e-27	aNSC2
Atp1b1	1.24e-29	0.683368	0.34	0.243	2.48e-26	aNSC2
Dhx9	1.27e-29	0.648526	0.219	0.114	2.54e-26	aNSC2
Pak1	1.5e-29	0.797149	0.225	0.127	3e-26	aNSC2
Gabpb1	6.27e-29	0.396514	0.176	0.089	1.25e-25	aNSC2
Ppp1r15a	1.15e-28	0.40045	0.145	0.066	2.3e-25	aNSC2
Lpgat1	1.18e-28	0.41307	0.153	0.066	2.37e-25	aNSC2
Coro1c	1.51e-28	0.552356	0.169	0.08	3.02e-25	aNSC2
H1f0	3.25e-28	0.738544	0.322	0.211	6.5e-25	aNSC2
Mfap2	6.32e-27	0.649001	0.182	0.085	1.26e-23	aNSC2
Gap43	2.13e-26	1.00017	0.252	0.13	4.27e-23	aNSC2
Olfm2	3.72e-26	0.421961	0.103	0.154	7.43e-23	aNSC2
Snrpf	1.71e-25	0.458147	0.19	0.108	3.42e-22	aNSC2
Nacad	7.69e-25	0.31948	0.143	0.028	1.54e-21	aNSC2
Maz	1.67e-24	0.472127	0.274	0.181	3.34e-21	aNSC2
Sh2d3c	2.38e-24	0.471647	0.127	0.029	4.77e-21	aNSC2
Mcf2l	2.84e-24	0.638804	0.114	0.149	5.68e-21	aNSC2
Plxna2	3.11e-24	0.974704	0.249	0.145	6.22e-21	aNSC2
Kif5a	5.38e-24	0.805876	0.218	0.106	1.08e-20	aNSC2
Epha4	6.49e-23	0.458464	0.194	0.12	1.3e-19	aNSC2
Zbtb18	9.38e-23	0.468701	0.265	0.191	1.88e-19	aNSC2
Odc1	4.91e-22	0.472654	0.19	0.112	9.82e-19	aNSC2
Raph1	5.1e-22	0.46833	0.222	0.146	1.02e-18	aNSC2
Setbp1	1.8e-21	0.491207	0.174	0.099	3.61e-18	aNSC2
Eif5a	2.95e-21	0.517861	0.356	0.263	5.9e-18	aNSC2
Pam	6.2e-21	0.258191	0.144	0.084	1.24e-17	aNSC2
Pabpc1	3.99e-20	0.592872	0.308	0.214	7.99e-17	aNSC2
Cyb5r3	4.71e-20	0.284222	0.128	0.065	9.43e-17	aNSC2
Snrpg	8.61e-20	0.650475	0.228	0.135	1.72e-16	aNSC2
Serbp1	1.06e-19	0.497001	0.324	0.234	2.12e-16	aNSC2
Snap25	1.35e-19	0.656271	0.117	0.106	2.71e-16	aNSC2
Trp53i11	4.97e-19	0.812461	0.179	0.05	9.94e-16	aNSC2
Rplp2	9.09e-19	0.760426	0.304	0.214	1.82e-15	aNSC2
Rfc3	9.11e-18	0.323871	0.174	0.102	1.82e-14	aNSC2
Eef1b2	1.72e-17	0.584795	0.322	0.239	3.44e-14	aNSC2
Sh3bp5	2.22e-17	0.364653	0.119	0.145	4.44e-14	aNSC2
Igsf3	3.99e-17	0.487752	0.138	0.072	7.98e-14	aNSC2
Pak3	4.24e-17	0.667435	0.194	0.1	8.49e-14	aNSC2
Rplp1	4.87e-17	0.640247	0.353	0.264	9.75e-14	aNSC2
Rcor1	1.99e-16	0.266513	0.119	0.059	3.97e-13	aNSC2
Cacng5	4.07e-16	0.540175	0.295	0.235	8.13e-13	aNSC2
Ivns1abp	1.28e-15	0.566653	0.216	0.139	2.57e-12	aNSC2
Mapk10	2.16e-15	0.35422	0.119	0.169	4.31e-12	aNSC2
Fam210b	6.29e-15	0.562323	0.167	0.098	1.26e-11	aNSC2
Hes6	9.48e-15	0.344669	0.113	0.124	1.9e-11	aNSC2
Rab6b	2.14e-14	0.551912	0.127	0.142	4.28e-11	aNSC2
Cald1	8.99e-14	0.634215	0.148	0.073	1.8e-10	aNSC2
Chd7	1.13e-13	0.544738	0.206	0.138	2.26e-10	aNSC2
Bcl7a	1.18e-13	0.662072	0.224	0.15	2.35e-10	aNSC2
Brd3	1.55e-13	0.569314	0.225	0.159	3.09e-10	aNSC2
Hdgf	2.52e-13	0.370506	0.295	0.226	5.04e-10	aNSC2
Ralyl	3.14e-13	0.257144	0.155	0.08	6.27e-10	aNSC2
H2afv	4.83e-13	0.31635	0.271	0.204	9.66e-10	aNSC2
Kctd13	1.98e-12	0.388363	0.117	0.149	3.96e-09	aNSC2
Htr3a	4.5e-12	0.32425	0.13	0.031	9.01e-09	aNSC2
Rbfox1	8.11e-12	0.270536	0.083	0.105	1.62e-08	aNSC2
Pa2g4	1.6e-11	0.377383	0.19	0.138	3.19e-08	aNSC2
Bcat1	1.93e-11	0.404355	0.166	0.085	3.86e-08	aNSC2
Tenm2	2.44e-11	0.491619	0.135	0.045	4.87e-08	aNSC2
Gsto1	2.45e-11	0.273963	0.102	0.131	4.9e-08	aNSC2
H2afy2	2.81e-11	0.629796	0.18	0.119	5.61e-08	aNSC2
Rab3a	5.66e-11	0.644494	0.147	0.162	1.13e-07	aNSC2
Pou3f3	6.39e-11	0.448538	0.431	0.389	1.28e-07	aNSC2
Dnajb1	7.02e-11	0.45078	0.179	0.126	1.4e-07	aNSC2
Rpl14	8.56e-11	0.560161	0.227	0.165	1.71e-07	aNSC2
Myt1	8.99e-11	1.04062	0.22	0.103	1.8e-07	aNSC2
Plcb4	9.97e-11	0.296195	0.126	0.169	1.99e-07	aNSC2
Rpl36a	2.37e-10	0.57343	0.222	0.158	4.74e-07	aNSC2
Myef2	4.09e-10	0.560209	0.143	0.084	8.17e-07	aNSC2
Baz1b	4.36e-10	0.367142	0.199	0.152	8.71e-07	aNSC2
Smc6	4.52e-10	0.281607	0.194	0.147	9.04e-07	aNSC2
D430019H16Rik	5.54e-10	1.05472	0.218	0.121	1.11e-06	aNSC2
Lrrc8b	7.68e-10	0.336135	0.184	0.116	1.54e-06	aNSC2
Rnd3	8.76e-10	0.962284	0.261	0.189	1.75e-06	aNSC2
Scn3b	1.1e-09	0.562975	0.133	0.051	2.2e-06	aNSC2
Crip2	1.55e-09	0.468933	0.236	0.181	3.1e-06	aNSC2
Ssrp1	3.21e-09	0.278644	0.163	0.118	6.43e-06	aNSC2
Zfp462	5.45e-09	0.312004	0.136	0.092	1.09e-05	aNSC2
Stxbp1	6.53e-09	0.932519	0.193	0.12	1.31e-05	aNSC2
Zcchc12	1.22e-08	0.369655	0.111	0.042	2.45e-05	aNSC2
Efnb3	1.36e-08	0.633802	0.148	0.08	2.71e-05	aNSC2
B3gat1	1.52e-08	0.846954	0.219	0.164	3.04e-05	aNSC2
Parm1	2.41e-08	0.299217	0.205	0.155	4.83e-05	aNSC2
Gnl3	3.72e-08	0.281771	0.11	0.072	7.43e-05	aNSC2
Ndrg4	4.26e-08	0.474403	0.171	0.202	8.52e-05	aNSC2
Nsd2	9.34e-08	0.625733	0.211	0.157	0.00018672	aNSC2
Mllt3	1.23e-07	0.444749	0.141	0.09	0.000245574	aNSC2
Egr3	1.57e-07	0.37931	0.135	0.058	0.00031431	aNSC2
Cacng2	3.15e-07	0.433142	0.109	0.046	0.000629193	aNSC2
Pantr1	3.74e-07	0.379707	0.353	0.32	0.000748533	aNSC2
Hint1	4.6e-07	0.39623	0.164	0.126	0.000920956	aNSC2
Flrt2	2.65e-06	0.342618	0.276	0.247	0.00529574	aNSC2
Snap91	3.36e-06	0.584164	0.128	0.091	0.00672667	aNSC2
Dscaml1	5.29e-06	0.690303	0.171	0.072	0.0105726	aNSC2
Sv2a	8.72e-06	0.334623	0.12	0.103	0.017438	aNSC2
Supt16	8.86e-06	0.282652	0.165	0.132	0.0177141	aNSC2
Igfbp5	9.21e-06	0.474763	0.294	0.254	0.0184185	aNSC2
Kif5c	9.59e-06	0.910153	0.193	0.109	0.0191862	aNSC2
Fkbp4	1.73e-05	0.418146	0.158	0.114	0.0346422	aNSC2
Rpl12	2.33e-05	0.48807	0.175	0.134	0.0465522	aNSC2
Chgb	2.6e-05	0.506675	0.101	0.042	0.0520438	aNSC2
Alyref	2.83e-05	0.2987	0.124	0.089	0.0566465	aNSC2
Anp32e	2.87e-05	0.30768	0.215	0.177	0.0574322	aNSC2
Fabp5	3.27e-05	0.29568	0.453	0.434	0.0654452	aNSC2
Pbrm1	5.05e-05	0.53485	0.23	0.184	0.10093	aNSC2
Rpl13a	6.56e-05	0.400766	0.132	0.09	0.131174	aNSC2
Agap1	0.000101125	0.470423	0.136	0.093	0.202251	aNSC2
Txn1	0.000188725	0.346959	0.237	0.205	0.37745	aNSC2
Sez6l2	0.000222296	0.5708	0.138	0.032	0.444593	aNSC2
Lmo4	0.000255742	0.462593	0.296	0.264	0.511484	aNSC2
Cdk2ap1	0.000263941	0.263747	0.176	0.151	0.527881	aNSC2
Frmd4b	0.000653057	0.306686	0.108	0.075	1	aNSC2
Miat	0.000824133	0.634376	0.157	0.113	1	aNSC2
Hnrnpul1	0.00181692	0.425778	0.242	0.207	1	aNSC2
Ankrd13b	0.00197211	0.877606	0.194	0.143	1	aNSC2
Ube2ql1	0.00226216	0.374085	0.173	0.164	1	aNSC2
Mllt11	0.00241702	1.05655	0.212	0.13	1	aNSC2
Eif2s2	0.00338071	0.320838	0.227	0.197	1	aNSC2
Kif21a	0.00412792	0.299275	0.162	0.141	1	aNSC2
Tmem169	0.00949142	0.455929	0.142	0.052	1	aNSC2
Malat1	1.83e-93	1.08615	0.892	0.833	3.66e-90	qNSC4
Bcan	4.4e-40	0.381942	0.784	0.647	8.79e-37	qNSC4
Atp1a2	1.34e-38	0.252696	0.961	0.775	2.68e-35	qNSC4
Mt1	1.44e-15	0.261083	0.72	0.638	2.89e-12	qNSC4
Cryab	2.83e-14	0.259482	0.189	0.138	5.66e-11	qNSC4
Gm3764	1.33e-13	0.431797	0.651	0.632	2.66e-10	qNSC4
Slc7a10	2.02e-09	0.290575	0.562	0.51	4.05e-06	qNSC4
Neat1	5.52e-07	0.436975	0.331	0.294	0.00110403	qNSC4
Gpr37	2.1e-06	0.261519	0.231	0.176	0.0042099	qNSC4
Nfasc	9.02e-06	0.507964	0.19	0.158	0.0180398	qNSC4
Gfap	3.02e-05	0.310139	0.207	0.165	0.0604046	qNSC4
Ntm	0.000218258	0.295807	0.36	0.342	0.436516	qNSC4
Kcnq1ot1	0.000296088	0.288296	0.136	0.119	0.592175	qNSC4
Mt3	0.000311607	0.267278	0.49	0.468	0.623214	qNSC4
Gm26917	0.000388156	0.507778	0.194	0.168	0.776312	qNSC4
Mbp	0.00088228	0.61469	0.181	0.168	1	qNSC4
Cmtm5	0.00141224	0.284341	0.42	0.393	1	qNSC4
Olig1	0.004934	0.36082	0.192	0.16	1	qNSC4
Aldh1a1	0.00940868	0.402779	0.267	0.241	1	qNSC4
Cspg5	0	1.59049	0.923	0.426	0	qNSC2
Tspan7	0	1.57209	0.987	0.629	0	qNSC2
Mfge8	0	1.3441	0.884	0.493	0	qNSC2
Glul	0	1.16869	0.978	0.736	0	qNSC2
Slc1a2	0	1.09192	0.993	0.728	0	qNSC2
Clu	1.65e-293	0.965778	0.959	0.653	3.31e-290	qNSC2
Slc1a3	5.8e-293	0.768401	0.991	0.73	1.16e-289	qNSC2
Aldoc	8.35e-281	0.858521	0.973	0.67	1.67e-277	qNSC2
Ptn	1.77e-280	1.11304	0.891	0.544	3.55e-277	qNSC2
Chst2	1.02e-255	1.74723	0.594	0.231	2.04e-252	qNSC2
Mt3	3.52e-246	1.05896	0.824	0.419	7.05e-243	qNSC2
Cadm1	8.91e-236	1.26297	0.736	0.37	1.78e-232	qNSC2
Fjx1	4.43e-206	1.29149	0.673	0.328	8.86e-203	qNSC2
Scg3	2.49e-197	0.917307	0.847	0.574	4.98e-194	qNSC2
Plpp3	1.68e-193	0.617072	0.987	0.762	3.36e-190	qNSC2
Gstm1	1.03e-166	0.956175	0.757	0.447	2.06e-163	qNSC2
Slco1c1	5.01e-154	1.28919	0.584	0.309	1e-150	qNSC2
Cst3	6.34e-150	0.566357	0.998	0.826	1.27e-146	qNSC2
Mt2	6.99e-143	0.691007	0.873	0.592	1.4e-139	qNSC2
Mt1	4.96e-137	0.63091	0.886	0.613	9.91e-134	qNSC2
Htra1	2.66e-134	0.746052	0.776	0.506	5.32e-131	qNSC2
Mgll	8.28e-124	1.36962	0.495	0.257	1.66e-120	qNSC2
Cxcl14	4.01e-109	0.755909	0.68	0.426	8.02e-106	qNSC2
Ddah1	5.02e-108	1.03595	0.493	0.254	1e-104	qNSC2
Bcan	1.54e-96	0.462363	0.872	0.634	3.09e-93	qNSC2
Apoe	9.34e-95	0.372415	0.989	0.758	1.87e-91	qNSC2
Car2	2.25e-86	0.857471	0.58	0.379	4.5e-83	qNSC2
Atp1b1	1.41e-85	1.02768	0.434	0.235	2.82e-82	qNSC2
Scara3	5.32e-82	1.24527	0.39	0.212	1.06e-78	qNSC2
Grm3	3.25e-80	1.13086	0.441	0.257	6.49e-77	qNSC2
Psat1	2.55e-75	0.891497	0.333	0.17	5.1e-72	qNSC2
Ptprz1	3.59e-75	0.402899	0.85	0.666	7.17e-72	qNSC2
Lix1	4.47e-75	1.1763	0.396	0.228	8.93e-72	qNSC2
Dkk3	3.42e-74	1.26225	0.302	0.139	6.84e-71	qNSC2
Hapln1	1.41e-70	1.3581	0.37	0.208	2.82e-67	qNSC2
Mertk	2.14e-62	1.07131	0.413	0.252	4.29e-59	qNSC2
Gja1	5.33e-57	0.251986	0.924	0.693	1.07e-53	qNSC2
Aplp1	1.6e-56	0.502025	0.695	0.543	3.2e-53	qNSC2
Gpm6b	1.08e-55	0.530786	0.652	0.477	2.16e-52	qNSC2
Naaa	5.86e-54	0.824608	0.209	0.104	1.17e-50	qNSC2
Hopx	2.14e-51	0.620324	0.353	0.214	4.28e-48	qNSC2
Oaf	3.73e-51	1.1026	0.348	0.21	7.47e-48	qNSC2
Cntfr	2.9e-45	0.501145	0.618	0.48	5.79e-42	qNSC2
Atp1a2	2.87e-43	0.279865	0.991	0.771	5.74e-40	qNSC2
Ntrk2	7.66e-43	0.260463	0.773	0.6	1.53e-39	qNSC2
Csrp1	2.62e-39	0.612274	0.49	0.367	5.24e-36	qNSC2
Igfbp2	4.57e-39	0.440274	0.234	0.144	9.14e-36	qNSC2
St6galnac5	1.64e-34	1.02887	0.302	0.211	3.27e-31	qNSC2
Lhx2	2.37e-33	1.21707	0.305	0.212	4.74e-30	qNSC2
Ntm	2.35e-30	0.513412	0.437	0.331	4.7e-27	qNSC2
Akt2	4.65e-30	0.670478	0.336	0.244	9.3e-27	qNSC2
Omg	5.22e-30	0.404364	0.527	0.409	1.04e-26	qNSC2
Tmem100	2e-28	0.370487	0.211	0.138	3.99e-25	qNSC2
Sept7	1.03e-26	0.482264	0.442	0.341	2.05e-23	qNSC2
Ephb1	1.2e-26	0.628547	0.145	0.102	2.41e-23	qNSC2
Ctsb	2.52e-26	0.28518	0.562	0.44	5.03e-23	qNSC2
Cmtm5	2.84e-26	0.467487	0.486	0.384	5.68e-23	qNSC2
Mmd2	3.96e-26	0.462339	0.488	0.388	7.92e-23	qNSC2
Prelp	4.41e-26	0.576079	0.165	0.102	8.83e-23	qNSC2
Sat1	1.27e-25	0.369991	0.541	0.441	2.54e-22	qNSC2
Dio2	6.96e-25	0.964221	0.298	0.214	1.39e-21	qNSC2
Acsbg1	1.23e-24	0.480475	0.495	0.403	2.46e-21	qNSC2
Chchd10	3.18e-22	0.447324	0.331	0.255	6.36e-19	qNSC2
Neat1	7.55e-22	0.789863	0.362	0.289	1.51e-18	qNSC2
Luzp2	1.68e-20	0.344039	0.524	0.441	3.35e-17	qNSC2
Pantr1	1.86e-20	0.741976	0.387	0.317	3.72e-17	qNSC2
Sod3	8.93e-19	0.546372	0.359	0.283	1.79e-15	qNSC2
Ank2	1.33e-18	0.298746	0.467	0.385	2.66e-15	qNSC2
Hlf	1.02e-17	0.717265	0.312	0.252	2.05e-14	qNSC2
Gabrb1	2.47e-16	0.350093	0.407	0.335	4.94e-13	qNSC2
Smim3	2.76e-16	0.735054	0.189	0.149	5.52e-13	qNSC2
Clmn	5.23e-16	0.891767	0.262	0.207	1.05e-12	qNSC2
Scrg1	7.26e-16	0.707467	0.309	0.245	1.45e-12	qNSC2
S100a16	1.62e-15	0.529955	0.378	0.323	3.25e-12	qNSC2
Crip2	5.4e-14	0.254738	0.221	0.187	1.08e-10	qNSC2
Tbcel	3.11e-13	0.392168	0.173	0.155	6.21e-10	qNSC2
Fabp5	3.13e-13	0.331548	0.49	0.43	6.26e-10	qNSC2
Rora	8.09e-13	0.337113	0.208	0.189	1.62e-09	qNSC2
Gabra2	2.28e-12	0.419663	0.153	0.137	4.55e-09	qNSC2
Lxn	9.64e-12	0.26183	0.178	0.163	1.93e-08	qNSC2
Acot1	1.44e-11	0.27205	0.11	0.113	2.88e-08	qNSC2
Hspa4l	2.61e-10	0.352057	0.164	0.158	5.23e-07	qNSC2
Efhd2	3.84e-10	0.344322	0.213	0.201	7.67e-07	qNSC2
Gldc	9.03e-10	0.64729	0.171	0.155	1.81e-06	qNSC2
Cavin3	3.28e-09	0.302349	0.179	0.173	6.55e-06	qNSC2
Pamr1	3.99e-09	0.421334	0.107	0.1	7.98e-06	qNSC2
Fnbp1	4.46e-09	0.396898	0.244	0.227	8.92e-06	qNSC2
Rorb	3.15e-08	0.702928	0.288	0.263	6.3e-05	qNSC2
Tagln3	4.77e-08	0.402539	0.368	0.343	9.54e-05	qNSC2
Hbegf	6.72e-08	0.304752	0.159	0.163	0.000134341	qNSC2
Eogt	7.32e-08	0.486152	0.122	0.118	0.000146407	qNSC2
Slc22a23	1.46e-07	0.335292	0.114	0.116	0.000292685	qNSC2
Alcam	5.23e-07	0.369844	0.244	0.232	0.00104601	qNSC2
Pou3f3	2.61e-06	0.351106	0.416	0.394	0.00521937	qNSC2
Axl	7.98e-06	0.338194	0.253	0.239	0.0159671	qNSC2
Pcsk6	8.55e-06	0.258553	0.13	0.141	0.017108	qNSC2
Cyb5a	1.15e-05	0.415888	0.275	0.266	0.0230495	qNSC2
Ephx2	1.24e-05	0.726975	0.205	0.187	0.0247905	qNSC2
Dpy19l3	6.48e-05	0.324044	0.202	0.21	0.129699	qNSC2
Lrrc8c	9.8e-05	0.51147	0.13	0.14	0.195945	qNSC2
Cpne2	0.000122367	0.265927	0.119	0.134	0.244734	qNSC2
Rlbp1	0.000365778	0.386626	0.132	0.208	0.731556	qNSC2
S100b	0.000390245	0.327176	0.359	0.352	0.78049	qNSC2
Sept8	0.000417445	0.342332	0.193	0.209	0.834889	qNSC2
Gria2	0.000424045	0.31446	0.398	0.396	0.848091	qNSC2
Cnr1	0.000482234	0.269092	0.077	0.125	0.964469	qNSC2
Sema4d	0.00267723	0.281047	0.12	0.146	1	qNSC2
Hes5	0.00325792	0.344962	0.18	0.191	1	qNSC2
Apln	0.00361033	0.36075	0.257	0.249	1	qNSC2
Idi1	0.00364818	0.450012	0.273	0.283	1	qNSC2
Kirrel2	0.00742883	0.606912	0.162	0.166	1	qNSC2
Fgf1	0.00791471	0.335709	0.163	0.218	1	qNSC2
Hmgb2	0	2.59558	0.827	0.107	0	aNSC1
H2afz	0	1.98251	0.893	0.185	0	aNSC1
Hmgn2	0	1.77788	0.797	0.135	0	aNSC1
Ptma	0	1.6797	0.996	0.527	0	aNSC1
Tmsb4x	0	1.49159	0.987	0.464	0	aNSC1
Rrm2	0	1.47251	0.558	0.091	0	aNSC1
Cdca7	0	1.37427	0.68	0.146	0	aNSC1
Sox11	8.74e-290	1.24957	0.911	0.242	1.75e-286	aNSC1
Eef1a1	5.08e-276	1.16077	0.987	0.55	1.02e-272	aNSC1
Rps26	5.05e-268	1.23885	0.886	0.308	1.01e-264	aNSC1
Hnrnpab	9.2e-251	1.31094	0.759	0.168	1.84e-247	aNSC1
Tpt1	4.32e-250	1.09219	0.959	0.426	8.64e-247	aNSC1
Hmgb3	1.07e-242	1.2543	0.639	0.112	2.14e-239	aNSC1
H2afv	2.62e-238	1.33775	0.728	0.173	5.25e-235	aNSC1
H3f3b	2.38e-237	1.10138	0.936	0.385	4.75e-234	aNSC1
Rps24	2.38e-233	1.1664	0.841	0.301	4.75e-230	aNSC1
Cbx3	2.52e-231	1.19205	0.837	0.271	5.04e-228	aNSC1
Atad2	1.38e-229	0.759095	0.372	0.028	2.76e-226	aNSC1
Hnrnpa2b1	1.34e-226	1.0679	0.945	0.507	2.68e-223	aNSC1
Nap1l1	3.47e-224	1.32627	0.743	0.199	6.94e-221	aNSC1
Hmgn1	1.03e-223	1.22663	0.764	0.211	2.06e-220	aNSC1
Rps8	1.19e-221	1.12776	0.883	0.371	2.37e-218	aNSC1
Egr1	1.75e-217	0.966573	0.863	0.271	3.5e-214	aNSC1
Rps9	6.11e-217	1.08167	0.882	0.363	1.22e-213	aNSC1
Tmsb10	1.35e-216	0.912106	0.832	0.231	2.71e-213	aNSC1
Anp32e	7.74e-216	1.28727	0.653	0.144	1.55e-212	aNSC1
Eif4a1	3.13e-213	1.09741	0.815	0.264	6.27e-210	aNSC1
Rps20	9.84e-213	1.13022	0.769	0.247	1.97e-209	aNSC1
Hnrnpa1	4.03e-212	1.1677	0.746	0.19	8.07e-209	aNSC1
Marcksl1	1.49e-208	1.01897	0.804	0.229	2.98e-205	aNSC1
Ybx1	2.04e-204	1.14078	0.824	0.281	4.08e-201	aNSC1
Rps28	4.59e-203	1.03141	0.84	0.305	9.18e-200	aNSC1
Ung	8.72e-201	0.617389	0.358	0.037	1.74e-197	aNSC1
Rps29	2.04e-199	1.03567	0.854	0.347	4.07e-196	aNSC1
Maz	1.01e-193	1.02088	0.655	0.159	2.03e-190	aNSC1
Psip1	2.06e-192	1.0692	0.721	0.198	4.12e-189	aNSC1
Sumo2	4.13e-191	1.137	0.768	0.247	8.26e-188	aNSC1
Rpl39	1.23e-190	1.05904	0.784	0.275	2.45e-187	aNSC1
Rps16	2.27e-190	1.02388	0.773	0.276	4.53e-187	aNSC1
Dpysl3	1.5e-188	0.712588	0.768	0.221	3e-185	aNSC1
Actg1	2.71e-187	0.848223	0.982	0.671	5.41e-184	aNSC1
Marcks	1.52e-185	0.939001	0.918	0.403	3.03e-182	aNSC1
Rps5	2.44e-183	0.975917	0.759	0.25	4.87e-180	aNSC1
Bcl11a	2.48e-183	0.795969	0.578	0.163	4.96e-180	aNSC1
Dek	5.59e-183	1.468	0.632	0.14	1.12e-179	aNSC1
Nfix	7.59e-183	0.955003	0.908	0.394	1.52e-179	aNSC1
Neurl1b	4.41e-182	0.426175	0.332	0.051	8.83e-179	aNSC1
Dut	2.03e-181	0.793598	0.407	0.052	4.06e-178	aNSC1
Igfbpl1	4.72e-181	0.859262	0.657	0.219	9.44e-178	aNSC1
Rps4x	4.77e-181	1.04466	0.765	0.265	9.54e-178	aNSC1
H3f3a	6.05e-181	0.902383	0.875	0.349	1.21e-177	aNSC1
Nono	3.04e-180	1.04608	0.718	0.186	6.08e-177	aNSC1
Cdk2ap1	3.97e-179	0.969071	0.575	0.12	7.94e-176	aNSC1
Rps27a	1.58e-178	0.997288	0.73	0.237	3.15e-175	aNSC1
Pak3	1.48e-177	1.04203	0.472	0.088	2.97e-174	aNSC1
Srsf3	9.66e-177	0.892962	0.615	0.14	1.93e-173	aNSC1
Trim59	3.03e-176	0.884834	0.439	0.087	6.06e-173	aNSC1
H1fx	8.46e-176	1.14607	0.531	0.094	1.69e-172	aNSC1
Arx	9.43e-176	0.921788	0.706	0.265	1.89e-172	aNSC1
Arl4c	1.5e-175	0.956856	0.58	0.17	3.01e-172	aNSC1
Hnrnpa3	3.33e-175	1.06585	0.666	0.176	6.65e-172	aNSC1
Rpl5	2.64e-172	0.987776	0.764	0.282	5.28e-169	aNSC1
Hdgf	4.37e-172	1.15367	0.694	0.2	8.73e-169	aNSC1
Odc1	1.08e-171	1.11535	0.537	0.092	2.15e-168	aNSC1
Smarce1	8.96e-171	0.879057	0.52	0.11	1.79e-167	aNSC1
Rpl6	4.08e-167	0.93862	0.788	0.298	8.17e-164	aNSC1
Mms22l	7.21e-167	0.681961	0.392	0.074	1.44e-163	aNSC1
Hnrnpa0	1.22e-165	1.01907	0.702	0.199	2.44e-162	aNSC1
Jpt1	1.22e-163	0.740273	0.502	0.12	2.43e-160	aNSC1
Elavl4	1.39e-163	1.02105	0.63	0.179	2.79e-160	aNSC1
Rplp1	1.56e-163	0.94672	0.712	0.244	3.13e-160	aNSC1
Tmpo	3.71e-162	1.43724	0.607	0.12	7.42e-159	aNSC1
Rps12	5.33e-161	0.973248	0.693	0.225	1.07e-157	aNSC1
Cd24a	7.74e-161	0.749917	0.728	0.221	1.55e-157	aNSC1
Dhfr	1.55e-159	0.82468	0.377	0.05	3.1e-156	aNSC1
Myt1	2.66e-159	0.65116	0.445	0.098	5.32e-156	aNSC1
Hnrnpd	2.97e-158	1.02009	0.651	0.175	5.95e-155	aNSC1
Arhgap11a	8.68e-157	0.637758	0.327	0.055	1.74e-153	aNSC1
Gtse1	2.84e-156	0.444306	0.246	0.029	5.69e-153	aNSC1
Rps25	5.91e-156	0.963738	0.72	0.243	1.18e-152	aNSC1
Set	5.19e-155	1.11517	0.679	0.187	1.04e-151	aNSC1
Dbn1	6.67e-155	0.684705	0.569	0.144	1.33e-151	aNSC1
Sept3	1.2e-154	0.748535	0.619	0.16	2.4e-151	aNSC1
Hsp90aa1	5.1e-154	0.825828	0.805	0.307	1.02e-150	aNSC1
Rpl27a	1.52e-153	0.907166	0.742	0.269	3.03e-150	aNSC1
Selenoh	1.41e-152	0.971299	0.444	0.063	2.82e-149	aNSC1
Nsg2	1.44e-152	0.616781	0.702	0.222	2.88e-149	aNSC1
Hmgn5	3.67e-152	0.902938	0.476	0.102	7.33e-149	aNSC1
Rplp0	1.18e-151	0.996928	0.642	0.184	2.37e-148	aNSC1
Ppp1r14b	1.35e-151	0.909195	0.628	0.193	2.7e-148	aNSC1
Syt4	4.62e-151	0.2694	0.313	0.051	9.24e-148	aNSC1
Hmmr	4.65e-150	0.821904	0.254	0.021	9.3e-147	aNSC1
Rps13	6.73e-150	0.937571	0.755	0.298	1.35e-146	aNSC1
Nsd2	1.32e-149	0.878641	0.508	0.138	2.64e-146	aNSC1
Dscaml1	3.54e-148	0.318884	0.353	0.068	7.07e-145	aNSC1
Top1	1.5e-147	0.909917	0.693	0.218	3e-144	aNSC1
Mex3a	1.51e-147	0.775621	0.555	0.132	3.02e-144	aNSC1
Rpl31	1.06e-146	0.925442	0.709	0.246	2.12e-143	aNSC1
Gas2l3	5.87e-146	0.489435	0.245	0.02	1.17e-142	aNSC1
Rpl32	5.2e-145	0.9087	0.61	0.175	1.04e-141	aNSC1
Eef1b2	5.35e-144	0.91419	0.674	0.219	1.07e-140	aNSC1
Atpif1	2.73e-143	0.782263	0.661	0.184	5.46e-140	aNSC1
Csnk1e	6.98e-143	0.693293	0.616	0.178	1.4e-139	aNSC1
Tox3	1.56e-141	0.885916	0.508	0.139	3.12e-138	aNSC1
Hnrnpc	6.16e-141	0.836576	0.754	0.274	1.23e-137	aNSC1
B3gnt5	7.42e-141	0.541432	0.375	0.069	1.48e-137	aNSC1
Elavl2	1.07e-140	0.754744	0.478	0.106	2.14e-137	aNSC1
Arl4d	4.64e-139	0.566858	0.383	0.094	9.28e-136	aNSC1
Ube2ql1	1.05e-138	0.790624	0.452	0.141	2.11e-135	aNSC1
Rps23	8.66e-136	0.885984	0.674	0.226	1.73e-132	aNSC1
Eif5a	2.24e-135	0.922339	0.698	0.245	4.48e-132	aNSC1
Fscn1	1.31e-134	0.793324	0.584	0.154	2.62e-131	aNSC1
Hnrnpul1	3.24e-134	0.862802	0.603	0.181	6.47e-131	aNSC1
Rps3a1	9.15e-134	0.893137	0.675	0.242	1.83e-130	aNSC1
Pfn2	9.62e-134	0.724624	0.741	0.291	1.92e-130	aNSC1
Dclk2	1.36e-133	0.843866	0.607	0.219	2.73e-130	aNSC1
Sp9	1.62e-132	0.711738	0.512	0.171	3.24e-129	aNSC1
Pabpc1	4.31e-132	1.00016	0.648	0.196	8.63e-129	aNSC1
Draxin	2.53e-131	0.564369	0.402	0.098	5.05e-128	aNSC1
Elavl3	7.3e-131	0.676655	0.674	0.276	1.46e-127	aNSC1
Gng2	1.06e-130	0.538819	0.516	0.156	2.12e-127	aNSC1
Abracl	1.25e-130	0.655819	0.383	0.078	2.49e-127	aNSC1
Pdap1	1.69e-129	0.892795	0.624	0.183	3.39e-126	aNSC1
Sept11	2.91e-129	0.678846	0.46	0.112	5.82e-126	aNSC1
Ier2	4.28e-129	0.808257	0.538	0.136	8.55e-126	aNSC1
Snrpe	1.2e-127	1.00218	0.573	0.14	2.39e-124	aNSC1
Serbp1	6.23e-127	0.946333	0.651	0.216	1.25e-123	aNSC1
Basp1	8.8e-127	0.544106	0.787	0.294	1.76e-123	aNSC1
Rpl4	1.93e-126	0.869752	0.639	0.205	3.86e-123	aNSC1
Dlx5	1.51e-125	0.641936	0.46	0.145	3.03e-122	aNSC1
Hnrnph1	1.96e-125	0.816776	0.652	0.206	3.92e-122	aNSC1
Banf1	4.36e-125	0.990952	0.544	0.133	8.71e-122	aNSC1
Dcx	4.92e-125	0.518811	0.643	0.243	9.84e-122	aNSC1
Arhgap19	5.56e-125	0.270012	0.202	0.026	1.11e-121	aNSC1
Gsx1	5.79e-125	0.51001	0.257	0.037	1.16e-121	aNSC1
Smarca5	1.21e-123	0.985847	0.558	0.157	2.42e-120	aNSC1
Ncl	2.13e-123	0.941359	0.642	0.201	4.26e-120	aNSC1
Gm17750	3.23e-123	0.525398	0.457	0.125	6.45e-120	aNSC1
Rpl18a	2.02e-122	0.799251	0.621	0.191	4.05e-119	aNSC1
Rplp2	4.76e-121	0.919553	0.611	0.199	9.52e-118	aNSC1
Rtn1	5.54e-120	0.439985	0.77	0.292	1.11e-116	aNSC1
Snrpg	4.92e-118	0.951243	0.529	0.12	9.85e-115	aNSC1
Rps7	2.11e-116	0.851373	0.599	0.184	4.23e-113	aNSC1
Mex3b	1.49e-115	0.438738	0.479	0.152	2.97e-112	aNSC1
Rpl13	1.97e-115	0.877247	0.65	0.232	3.95e-112	aNSC1
Rpl35	4.99e-115	0.8618	0.614	0.201	9.98e-112	aNSC1
Foxo6	5.68e-115	0.554311	0.426	0.133	1.14e-111	aNSC1
Ivns1abp	1.39e-113	0.64453	0.496	0.124	2.79e-110	aNSC1
Supt16	1.79e-113	0.819789	0.47	0.109	3.58e-110	aNSC1
Nfib	2.71e-113	0.699676	0.797	0.335	5.42e-110	aNSC1
Fos	5.23e-113	0.573493	0.809	0.33	1.05e-109	aNSC1
Nav1	2.19e-112	0.455336	0.485	0.158	4.38e-109	aNSC1
Cep83	4.14e-112	0.368338	0.372	0.073	8.27e-109	aNSC1
Pole3	1.24e-111	0.790487	0.409	0.076	2.47e-108	aNSC1
Crmp1	1.6e-111	0.474484	0.44	0.129	3.19e-108	aNSC1
Tcf4	1.23e-110	0.718324	0.902	0.51	2.45e-107	aNSC1
Baz1b	5.68e-110	0.629395	0.463	0.135	1.14e-106	aNSC1
Fam111a	3.91e-109	0.635088	0.291	0.045	7.82e-106	aNSC1
Sncaip	4.04e-109	0.477125	0.349	0.055	8.09e-106	aNSC1
Ckap2l	5.93e-109	1.17729	0.299	0.021	1.19e-105	aNSC1
Hdgfl3	6.62e-109	0.536034	0.476	0.158	1.32e-105	aNSC1
Rps11	1.04e-108	0.885262	0.584	0.183	2.07e-105	aNSC1
Vim	1.79e-108	0.846978	0.56	0.196	3.57e-105	aNSC1
Pantr1	2.68e-108	0.647565	0.633	0.3	5.36e-105	aNSC1
Mthfd2	4.46e-108	0.447728	0.302	0.05	8.92e-105	aNSC1
Ncald	6.2e-108	0.516425	0.32	0.041	1.24e-104	aNSC1
Chga	9.58e-108	0.272117	0.315	0.059	1.92e-104	aNSC1
Dll3	2.44e-107	0.819061	0.32	0.041	4.88e-104	aNSC1
Tra2b	8.15e-107	0.826716	0.588	0.177	1.63e-103	aNSC1
Rpl14	1.16e-106	0.872311	0.524	0.147	2.32e-103	aNSC1
Trim2	4.13e-106	0.579282	0.543	0.209	8.26e-103	aNSC1
Uchl1	7.88e-106	0.450764	0.462	0.124	1.58e-102	aNSC1
Smc6	5.06e-105	0.791058	0.478	0.128	1.01e-101	aNSC1
Gad2	2.65e-101	0.319186	0.403	0.129	5.3e-98	aNSC1
Lpgat1	4.81e-101	0.332702	0.325	0.061	9.61e-98	aNSC1
Rpsa	7.73e-100	0.83987	0.517	0.142	1.55e-96	aNSC1
Dhx9	6.31e-99	0.732011	0.463	0.105	1.26e-95	aNSC1
Dnajb1	1.18e-98	0.444934	0.388	0.114	2.35e-95	aNSC1
Chd7	3.14e-98	0.703333	0.465	0.124	6.29e-95	aNSC1
Map1b	7.1e-98	0.443615	0.602	0.205	1.42e-94	aNSC1
Cenpm	8.84e-97	0.441658	0.295	0.048	1.77e-93	aNSC1
Stmn3	1.71e-96	0.548694	0.516	0.213	3.42e-93	aNSC1
Kif5c	6.87e-96	0.327166	0.375	0.104	1.37e-92	aNSC1
Klf6	2.16e-94	0.502539	0.549	0.217	4.32e-91	aNSC1
Bcat1	1.18e-93	0.352256	0.331	0.08	2.36e-90	aNSC1
Mpped2	4.04e-93	0.355088	0.475	0.18	8.08e-90	aNSC1
Nol4	7.6e-93	0.490551	0.483	0.2	1.52e-89	aNSC1
Dlx6	8.72e-93	0.458855	0.3	0.063	1.74e-89	aNSC1
Miat	3.84e-92	0.769695	0.398	0.098	7.68e-89	aNSC1
Cfl2	4.48e-91	0.52551	0.466	0.132	8.96e-88	aNSC1
Rpl9	6.32e-91	0.681905	0.596	0.221	1.26e-87	aNSC1
Lima1	1.66e-89	1.07533	0.422	0.115	3.32e-86	aNSC1
Snrpf	5.73e-89	0.738353	0.429	0.097	1.15e-85	aNSC1
Lrrc8b	7.39e-89	0.573049	0.372	0.108	1.48e-85	aNSC1
Coro1c	2.04e-88	0.79922	0.386	0.072	4.08e-85	aNSC1
Lockd	2.44e-88	0.59239	0.338	0.079	4.87e-85	aNSC1
Rpl36a	4.19e-88	0.835908	0.493	0.142	8.39e-85	aNSC1
Zbtb18	1.36e-87	0.765043	0.493	0.181	2.71e-84	aNSC1
Nlk	9.62e-87	0.496609	0.44	0.169	1.92e-83	aNSC1
Nucks1	3.04e-86	0.939934	0.462	0.116	6.07e-83	aNSC1
Add2	3.79e-86	0.260367	0.33	0.083	7.58e-83	aNSC1
Eif2s2	9.46e-86	0.726621	0.528	0.175	1.89e-82	aNSC1
Gm13889	5.28e-85	0.418613	0.434	0.165	1.06e-81	aNSC1
Cnot6	6.53e-84	0.747262	0.462	0.125	1.31e-80	aNSC1
H1f0	6.66e-84	0.936534	0.561	0.204	1.33e-80	aNSC1
Snrpb2	2.71e-82	0.728047	0.429	0.104	5.42e-79	aNSC1
Tceal9	2.87e-82	0.724628	0.471	0.128	5.73e-79	aNSC1
Txn1	6.88e-82	0.751465	0.556	0.181	1.38e-78	aNSC1
Rfc3	9.1e-82	0.813832	0.38	0.093	1.82e-78	aNSC1
Slc25a13	9.42e-82	0.297101	0.221	0.043	1.88e-78	aNSC1
Cenpi	1.05e-81	0.270679	0.171	0.017	2.1e-78	aNSC1
Ctcf	6e-80	0.630345	0.439	0.148	1.2e-76	aNSC1
Gdap1	1.31e-79	0.374987	0.398	0.158	2.63e-76	aNSC1
Eml5	3.82e-79	0.38252	0.359	0.107	7.63e-76	aNSC1
Sinhcaf	7.25e-79	0.808935	0.366	0.055	1.45e-75	aNSC1
Rrm1	1.01e-78	0.927853	0.363	0.069	2.03e-75	aNSC1
Hint1	1.05e-77	0.588303	0.418	0.109	2.09e-74	aNSC1
Rpl22	3.49e-76	0.701835	0.472	0.151	6.97e-73	aNSC1
Kif21a	5.24e-76	0.403219	0.413	0.122	1.05e-72	aNSC1
Gnas	1.03e-75	0.51734	0.914	0.617	2.07e-72	aNSC1
Hspa5	1.49e-75	0.719634	0.752	0.409	2.99e-72	aNSC1
Tead1	4.26e-75	0.498046	0.431	0.149	8.52e-72	aNSC1
Rufy3	1.44e-74	0.270773	0.442	0.17	2.87e-71	aNSC1
Pou3f3	1.36e-73	0.44187	0.68	0.372	2.73e-70	aNSC1
Rnd3	2.94e-73	0.383299	0.431	0.183	5.89e-70	aNSC1
Igfbp5	4.76e-73	0.830475	0.552	0.237	9.52e-70	aNSC1
Dnmt1	5.7e-73	0.782848	0.374	0.094	1.14e-69	aNSC1
Stmn2	1.59e-72	0.293208	0.546	0.249	3.19e-69	aNSC1
Bcl7a	7.8e-71	0.687695	0.431	0.141	1.56e-67	aNSC1
Usp1	1.74e-70	0.742881	0.371	0.101	3.49e-67	aNSC1
Fxyd6	2.52e-70	0.370908	0.386	0.112	5.04e-67	aNSC1
Ssrp1	8.24e-70	0.85132	0.425	0.101	1.65e-66	aNSC1
Cdca7l	1.51e-69	0.310665	0.272	0.058	3.01e-66	aNSC1
6330403K07Rik	3.86e-69	0.283058	0.484	0.18	7.72e-66	aNSC1
Ywhaq	4.08e-69	0.747032	0.537	0.184	8.16e-66	aNSC1
Shmt1	1.08e-68	0.312487	0.198	0.028	2.17e-65	aNSC1
Alyref	4.36e-68	0.609004	0.336	0.075	8.72e-65	aNSC1
Rfc2	5.48e-66	0.675388	0.388	0.102	1.1e-62	aNSC1
Rbfox3	5.07e-64	0.343327	0.279	0.06	1.01e-60	aNSC1
Etv1	6.81e-64	0.287423	0.429	0.193	1.36e-60	aNSC1
Brd3	7.65e-64	0.618303	0.436	0.149	1.53e-60	aNSC1
Taldo1	8.75e-60	0.298655	0.368	0.125	1.75e-56	aNSC1
Bcl11b	1.43e-59	0.477721	0.318	0.077	2.86e-56	aNSC1
Syncrip	2.88e-58	0.784598	0.436	0.131	5.76e-55	aNSC1
Nme1	2.98e-58	0.727648	0.418	0.144	5.97e-55	aNSC1
Hes6	3.07e-58	0.618251	0.339	0.104	6.14e-55	aNSC1
Ttc9c	3.81e-58	0.448492	0.322	0.088	7.62e-55	aNSC1
Nell2	4.08e-58	0.300686	0.389	0.133	8.15e-55	aNSC1
Rpl12	9.13e-58	0.692834	0.411	0.118	1.83e-54	aNSC1
Nrep	1.78e-57	0.418971	0.624	0.281	3.57e-54	aNSC1
Ckap4	3.1e-57	0.424709	0.409	0.144	6.2e-54	aNSC1
Nudt4	1.18e-56	0.454931	0.395	0.139	2.36e-53	aNSC1
Fosb	6.6e-56	0.324555	0.508	0.201	1.32e-52	aNSC1
Tmem2	1.27e-55	0.514922	0.318	0.08	2.53e-52	aNSC1
Hat1	1.51e-55	0.687443	0.338	0.09	3.02e-52	aNSC1
Ssbp3	4.5e-55	0.651825	0.485	0.177	9e-52	aNSC1
Nop58	2.6e-54	0.817934	0.392	0.099	5.19e-51	aNSC1
St18	9.52e-54	0.391785	0.288	0.069	1.9e-50	aNSC1
Paics	2.77e-52	0.718437	0.502	0.204	5.54e-49	aNSC1
Pold1	3.67e-51	0.603778	0.28	0.041	7.34e-48	aNSC1
Pbrm1	1.06e-49	0.666074	0.479	0.168	2.12e-46	aNSC1
Rgs16	1.07e-47	0.527239	0.308	0.094	2.13e-44	aNSC1
H2afy2	1.29e-47	0.589156	0.344	0.112	2.58e-44	aNSC1
Mfap2	6.44e-47	0.63284	0.335	0.083	1.29e-43	aNSC1
Rnf227	7.36e-47	0.29068	0.261	0.059	1.47e-43	aNSC1
Ybx3	2.95e-44	0.601088	0.384	0.133	5.91e-41	aNSC1
Cdon	4.21e-44	0.524821	0.291	0.078	8.42e-41	aNSC1
Setbp1	5.12e-44	0.529763	0.317	0.095	1.02e-40	aNSC1
Mfap4	7.6e-44	0.446607	0.253	0.042	1.52e-40	aNSC1
Fkbp4	3.61e-43	0.651049	0.366	0.102	7.23e-40	aNSC1
Epha4	4.53e-42	0.522807	0.341	0.116	9.05e-39	aNSC1
Pa2g4	7.41e-42	0.725135	0.409	0.125	1.48e-38	aNSC1
Sp8	1.52e-41	0.366756	0.281	0.077	3.03e-38	aNSC1
Myef2	3.1e-41	0.588481	0.309	0.076	6.2e-38	aNSC1
Fkbp3	1.42e-40	0.794225	0.407	0.127	2.83e-37	aNSC1
Depdc1a	7.66e-40	0.434285	0.176	0.021	1.53e-36	aNSC1
Raph1	1.11e-39	0.320143	0.339	0.145	2.21e-36	aNSC1
Dnajc9	4.49e-39	0.817774	0.365	0.132	8.97e-36	aNSC1
Rpl13a	1.22e-38	0.61892	0.315	0.079	2.44e-35	aNSC1
Rangap1	1.57e-37	0.833584	0.334	0.108	3.13e-34	aNSC1
Fam210b	1.09e-36	0.457525	0.312	0.094	2.19e-33	aNSC1
Rnf165	1.41e-36	0.393253	0.312	0.091	2.82e-33	aNSC1
Nes	1.53e-36	0.411354	0.225	0.04	3.06e-33	aNSC1
Tmeff1	4.43e-36	0.519265	0.327	0.104	8.86e-33	aNSC1
Zeb2	7.63e-36	0.366089	0.399	0.184	1.53e-32	aNSC1
Slc38a2	2.06e-35	0.664019	0.353	0.1	4.13e-32	aNSC1
Arrdc3	4.31e-35	0.770909	0.368	0.13	8.62e-32	aNSC1
Cbx5	5.61e-35	0.637764	0.458	0.186	1.12e-31	aNSC1
Smyd2	6.06e-34	0.264955	0.239	0.063	1.21e-30	aNSC1
Nsg1	1.56e-33	0.345056	0.389	0.166	3.13e-30	aNSC1
Dkc1	9.29e-30	0.633647	0.323	0.121	1.86e-26	aNSC1
Lbr	3.25e-29	0.521459	0.285	0.094	6.51e-26	aNSC1
Lmo3	1.89e-28	0.363815	0.261	0.076	3.79e-25	aNSC1
Gpx1	1.25e-26	0.327866	0.255	0.075	2.49e-23	aNSC1
Tle1	1.48e-26	0.500332	0.338	0.162	2.96e-23	aNSC1
Ruvbl2	4.82e-26	0.455243	0.297	0.089	9.65e-23	aNSC1
Phf6	2.18e-25	0.343439	0.259	0.081	4.36e-22	aNSC1
Ccdc34	2.89e-25	0.610664	0.322	0.11	5.77e-22	aNSC1
Hspa4	2.97e-25	0.529351	0.316	0.108	5.95e-22	aNSC1
Rtn4	2.5e-21	0.263069	0.475	0.256	4.99e-18	aNSC1
Nrm	5.3e-21	0.552261	0.25	0.059	1.06e-17	aNSC1
Nt5dc2	7.12e-21	0.597471	0.272	0.069	1.42e-17	aNSC1
Trp53i11	1.18e-20	0.43224	0.25	0.059	2.36e-17	aNSC1
Cenpk	3.35e-18	0.520072	0.191	0.021	6.71e-15	aNSC1
Pif1	2.08e-17	0.256997	0.122	0.022	4.16e-14	aNSC1
Lyar	1.52e-16	0.405399	0.243	0.078	3.04e-13	aNSC1
Dpysl5	2.59e-16	0.343115	0.293	0.11	5.19e-13	aNSC1
Nptx2	7.03e-16	0.366058	0.277	0.138	1.41e-12	aNSC1
Ctps	1.38e-15	0.466976	0.236	0.067	2.75e-12	aNSC1
Rfc1	1.26e-14	0.358134	0.267	0.108	2.52e-11	aNSC1
Mxd3	5.08e-14	0.582762	0.158	0.014	1.02e-10	aNSC1
Slc38a1	6.51e-14	0.33763	0.376	0.17	1.3e-10	aNSC1
Hap1	7.08e-14	0.272801	0.187	0.048	1.42e-10	aNSC1
Cald1	2.53e-12	0.275494	0.225	0.075	5.07e-09	aNSC1
Gnl3	3.53e-12	0.533334	0.228	0.066	7.07e-09	aNSC1
Cdca4	7.35e-12	0.428192	0.24	0.081	1.47e-08	aNSC1
Tyms	1.21e-11	0.535624	0.249	0.08	2.43e-08	aNSC1
Cip2a	2.02e-11	0.607897	0.189	0.05	4.04e-08	aNSC1
Tmtc4	1.47e-10	0.373088	0.225	0.071	2.94e-07	aNSC1
Prag1	3.84e-09	0.358605	0.203	0.063	7.69e-06	aNSC1
Dll1	8.51e-09	0.608131	0.208	0.03	1.7e-05	aNSC1
Acot1	9.73e-09	0.286339	0.234	0.103	1.95e-05	aNSC1
Emp1	2.19e-07	0.293159	0.169	0.051	0.000437793	aNSC1
Exosc2	2.07e-06	0.252395	0.202	0.086	0.00414296	aNSC1
Pam	3.54e-06	0.348591	0.217	0.085	0.00708381	aNSC1
Neil3	6.24e-06	0.381133	0.11	0.029	0.012487	aNSC1
S100a10	8.74e-06	0.278157	0.195	0.088	0.0174899	aNSC1
Sh3bgrl3	2.81e-05	0.318466	0.231	0.098	0.0562694	aNSC1
Rhbdl3	5.72e-05	0.255704	0.108	0.056	0.11434	aNSC1
Peg10	9.62e-05	0.265969	0.167	0.047	0.192434	aNSC1
Troap	0.000220556	0.452591	0.107	0.023	0.441111	aNSC1
Kif15	0.000467058	0.678852	0.186	0.033	0.934116	aNSC1
Hsph1	0.000684821	0.377165	0.248	0.107	1	aNSC1
Baz1a	0.00261994	0.369964	0.172	0.032	1	aNSC1
Tpm4	0.00800984	0.593956	0.211	0.075	1	aNSC1
Rybp	0.00804551	0.33588	0.194	0.073	1	aNSC1
Rad51ap1	0.00905816	0.371048	0.127	0.031	1	aNSC1
Gdf10	5.14e-289	3.2342	0.912	0.192	1.03e-285	qNSC3
Sept4	1.05e-284	3.06286	0.922	0.21	2.1e-281	qNSC3
Hopx	1.03e-277	3.10463	0.958	0.208	2.06e-274	qNSC3
Gria4	1.01e-211	2.71523	0.769	0.17	2.02e-208	qNSC3
Slc38a1	5.66e-176	1.96719	0.831	0.166	1.13e-172	qNSC3
Timp4	2.7e-160	1.75204	0.922	0.357	5.39e-157	qNSC3
Fabp7	3.34e-157	2.11727	0.88	0.3	6.68e-154	qNSC3
Vim	2.01e-156	1.93865	0.789	0.207	4.02e-153	qNSC3
Dbi	4.71e-151	1.63636	0.961	0.463	9.41e-148	qNSC3
Slc1a3	2.47e-149	1.7221	0.997	0.756	4.95e-146	qNSC3
Pltp	2.67e-146	1.69265	0.688	0.119	5.35e-143	qNSC3
Gria1	1.63e-143	1.95167	0.763	0.225	3.26e-140	qNSC3
Frrs1l	1.94e-142	2.27023	0.656	0.168	3.88e-139	qNSC3
Fzd1	1.88e-125	1.7957	0.682	0.181	3.75e-122	qNSC3
Ank2	3.2e-108	1.47781	0.857	0.381	6.39e-105	qNSC3
Man1c1	1.37e-106	1.80814	0.568	0.125	2.73e-103	qNSC3
Tmsb4x	7.3e-104	1.15463	0.964	0.49	1.46e-100	qNSC3
Metrn	5.45e-96	1.5375	0.734	0.286	1.09e-92	qNSC3
Gnb4	3.9e-91	1.82158	0.516	0.121	7.8e-88	qNSC3
Slc20a2	3.04e-86	1.43972	0.669	0.246	6.08e-83	qNSC3
Gpm6b	2.34e-85	1.33691	0.851	0.488	4.68e-82	qNSC3
Lxn	1.15e-84	1.32739	0.578	0.152	2.3e-81	qNSC3
S100b	5.42e-83	1.43474	0.744	0.34	1.08e-79	qNSC3
Sept8	9.07e-83	1.58739	0.591	0.194	1.81e-79	qNSC3
Cnp	1.8e-81	1.54485	0.588	0.198	3.6e-78	qNSC3
Scg3	8.87e-78	1.04697	0.916	0.599	1.77e-74	qNSC3
Gstm1	2.24e-77	1.11558	0.867	0.475	4.48e-74	qNSC3
Akt2	1.35e-76	1.40122	0.646	0.244	2.7e-73	qNSC3
Rgs7bp	4.07e-74	1.6013	0.555	0.2	8.14e-71	qNSC3
Kctd12	2.65e-71	1.50148	0.468	0.117	5.29e-68	qNSC3
Efhd2	2.77e-71	1.425	0.565	0.191	5.55e-68	qNSC3
Grid2	3.28e-67	1.56898	0.503	0.173	6.55e-64	qNSC3
Cacng5	4.06e-67	1.54178	0.571	0.235	8.13e-64	qNSC3
Luzp2	4.47e-67	1.08557	0.802	0.44	8.94e-64	qNSC3
Spock2	6.4e-66	1.40492	0.519	0.168	1.28e-62	qNSC3
Cdc42ep1	8.21e-64	1.60409	0.494	0.175	1.64e-60	qNSC3
Tnc	5.88e-57	1.53694	0.386	0.103	1.18e-53	qNSC3
Ddah1	2.14e-56	1.15641	0.627	0.273	4.28e-53	qNSC3
Cdc42ep4	1.13e-54	1.52346	0.497	0.198	2.26e-51	qNSC3
Sept7	6.19e-54	0.976858	0.701	0.343	1.24e-50	qNSC3
Ttll3	3.3e-53	1.12376	0.377	0.086	6.59e-50	qNSC3
Ldha	1.55e-52	1.17898	0.386	0.093	3.1e-49	qNSC3
Ucp2	2.06e-52	1.29591	0.399	0.106	4.13e-49	qNSC3
Trf	9.53e-51	1.4944	0.386	0.131	1.91e-47	qNSC3
Lcat	2.04e-50	1.05791	0.659	0.332	4.09e-47	qNSC3
Gpd1	2.05e-48	1.57845	0.448	0.182	4.09e-45	qNSC3
Cpne2	5.44e-48	1.15139	0.403	0.123	1.09e-44	qNSC3
Etv5	2.08e-47	1.17336	0.487	0.202	4.16e-44	qNSC3
Zic1	5.79e-45	1.49191	0.429	0.17	1.16e-41	qNSC3
Acsbg1	9.46e-45	0.896285	0.718	0.405	1.89e-41	qNSC3
Epb41l1	4.5e-44	1.44835	0.409	0.161	8.99e-41	qNSC3
Aldoc	4.93e-44	0.570552	0.958	0.701	9.85e-41	qNSC3
Pla2g7	8.52e-43	0.704685	0.825	0.52	1.7e-39	qNSC3
Ednrb	2.76e-41	0.650533	0.88	0.609	5.52e-38	qNSC3
Pcsk6	1.19e-40	1.06005	0.377	0.132	2.39e-37	qNSC3
Dpy19l3	3.01e-39	1.1682	0.455	0.201	6.02e-36	qNSC3
A2m	4.29e-39	1.29251	0.341	0.12	8.59e-36	qNSC3
Mpp6	1.11e-38	1.16432	0.474	0.218	2.22e-35	qNSC3
Cd9	6.38e-38	0.913617	0.474	0.195	1.28e-34	qNSC3
Csrp1	1.18e-37	0.871885	0.656	0.374	2.35e-34	qNSC3
Sparcl1	1.4e-36	0.517281	0.984	0.759	2.8e-33	qNSC3
Gabra4	5.09e-36	1.22922	0.377	0.148	1.02e-32	qNSC3
Abi3bp	8.76e-35	1.19867	0.289	0.093	1.75e-31	qNSC3
Cdh4	1.15e-34	1.03435	0.295	0.096	2.3e-31	qNSC3
Rasl11a	1.1e-33	1.25669	0.328	0.127	2.2e-30	qNSC3
Maf	1.24e-32	0.940881	0.286	0.098	2.47e-29	qNSC3
Mt1	2.5e-31	0.532691	0.899	0.641	5e-28	qNSC3
Mt2	3e-31	0.56807	0.88	0.62	5.99e-28	qNSC3
Ptprz1	8.12e-31	0.577818	0.877	0.684	1.62e-27	qNSC3
Ptprd	1.1e-29	0.775633	0.328	0.121	2.2e-26	qNSC3
1700019D03Rik	2.19e-29	1.19021	0.318	0.132	4.39e-26	qNSC3
Marcks	1.3e-28	0.491171	0.76	0.433	2.6e-25	qNSC3
Wipi1	6.91e-28	0.853178	0.305	0.119	1.38e-24	qNSC3
Hk2	7.1e-28	1.14081	0.282	0.11	1.42e-24	qNSC3
Mindy2	4.59e-27	0.990342	0.406	0.202	9.19e-24	qNSC3
S100a16	4.74e-27	0.926799	0.539	0.323	9.47e-24	qNSC3
Zic4	6.91e-26	1.08219	0.269	0.104	1.38e-22	qNSC3
Col9a3	3.85e-25	1.10322	0.36	0.18	7.7e-22	qNSC3
Cyb5a	1.45e-24	0.749102	0.474	0.261	2.89e-21	qNSC3
Gatm	2.43e-24	0.991984	0.399	0.211	4.85e-21	qNSC3
Chl1	2.95e-24	0.693843	0.286	0.106	5.89e-21	qNSC3
Irx1	4.64e-24	0.519469	0.169	0.05	9.28e-21	qNSC3
Cmtm5	4.85e-24	0.593259	0.623	0.389	9.7e-21	qNSC3
Pax3	1.41e-23	1.02977	0.244	0.09	2.83e-20	qNSC3
Col2a1	2.37e-23	0.844943	0.172	0.032	4.74e-20	qNSC3
Zic5	8.14e-23	0.912229	0.256	0.108	1.63e-19	qNSC3
Gucy1a1	1.96e-22	1.15059	0.279	0.122	3.91e-19	qNSC3
Trim62	2.7e-22	1.16113	0.325	0.166	5.4e-19	qNSC3
Naaa	2.74e-22	0.725922	0.269	0.113	5.47e-19	qNSC3
Cavin3	3.07e-22	0.658785	0.344	0.168	6.14e-19	qNSC3
Col23a1	9.36e-21	0.702216	0.149	0.035	1.87e-17	qNSC3
Whrn	1.52e-20	0.899937	0.208	0.074	3.04e-17	qNSC3
Emid1	2.01e-20	0.865601	0.182	0.059	4.01e-17	qNSC3
Rmnd5b	2.31e-20	0.990411	0.273	0.135	4.63e-17	qNSC3
Gpr153	2.85e-20	1.01622	0.328	0.174	5.7e-17	qNSC3
Gas7	4.33e-20	0.89969	0.227	0.091	8.66e-17	qNSC3
Npy	1.02e-19	0.794132	0.198	0.069	2.03e-16	qNSC3
Ust	1.51e-19	1.11936	0.273	0.133	3.03e-16	qNSC3
Kitl	5.25e-19	0.748281	0.218	0.088	1.05e-15	qNSC3
Nid1	8.61e-19	0.985207	0.266	0.129	1.72e-15	qNSC3
Slc22a15	2.72e-18	0.601526	0.172	0.07	5.43e-15	qNSC3
Efnb2	2.73e-18	0.662962	0.279	0.144	5.46e-15	qNSC3
Them4	2.79e-18	1.20484	0.325	0.186	5.57e-15	qNSC3
Fnbp1	3.13e-18	0.62008	0.39	0.224	6.26e-15	qNSC3
Hint1	7.65e-18	0.6002	0.269	0.129	1.53e-14	qNSC3
Spock3	9.5e-18	0.651969	0.169	0.058	1.9e-14	qNSC3
Trib2	1.09e-16	0.656676	0.419	0.261	2.18e-13	qNSC3
Adi1	8.14e-16	0.652172	0.201	0.093	1.63e-12	qNSC3
Tppp3	1.42e-15	0.558279	0.146	0.058	2.85e-12	qNSC3
Mybpc1	1.72e-15	0.844187	0.166	0.068	3.44e-12	qNSC3
Acot1	2.16e-15	0.608402	0.231	0.109	4.33e-12	qNSC3
Slco4a1	7.94e-15	0.972719	0.234	0.117	1.59e-11	qNSC3
Cap2	1.8e-14	1.04629	0.331	0.207	3.6e-11	qNSC3
S100a10	1.87e-14	0.639829	0.188	0.094	3.74e-11	qNSC3
Plppr4	3.11e-14	0.853264	0.218	0.11	6.23e-11	qNSC3
Sat1	6.39e-14	0.374432	0.63	0.449	1.28e-10	qNSC3
Msn	7.66e-14	0.725946	0.185	0.09	1.53e-10	qNSC3
Hist1h2bc	1.15e-13	0.675705	0.429	0.289	2.3e-10	qNSC3
St3gal6	1.45e-13	0.504964	0.117	0.044	2.91e-10	qNSC3
Ptch2	3.21e-13	0.290269	0.104	0.044	6.42e-10	qNSC3
Rap2a	2.72e-12	0.808597	0.25	0.152	5.44e-09	qNSC3
Col9a2	1.15e-11	0.713375	0.211	0.12	2.29e-08	qNSC3
Gabrb1	6.99e-11	0.405436	0.484	0.34	1.4e-07	qNSC3
Mob3b	1.66e-10	0.873424	0.266	0.167	3.32e-07	qNSC3
Zeb2	1.85e-10	0.483809	0.302	0.198	3.7e-07	qNSC3
Tagln3	2.23e-10	0.41134	0.474	0.342	4.45e-07	qNSC3
Dlgap1	2.73e-10	0.631744	0.386	0.276	5.47e-07	qNSC3
Rhoj	2.97e-10	0.82319	0.195	0.103	5.95e-07	qNSC3
Gna12	7.65e-10	0.528686	0.218	0.148	1.53e-06	qNSC3
Fech	1.38e-09	0.398136	0.172	0.117	2.76e-06	qNSC3
Nell2	1.58e-09	0.584158	0.24	0.151	3.17e-06	qNSC3
Cthrc1	1.89e-09	0.810631	0.227	0.136	3.79e-06	qNSC3
Jph4	2.5e-09	0.380398	0.136	0.081	5e-06	qNSC3
Clec3b	3.26e-09	0.625298	0.169	0.088	6.52e-06	qNSC3
Gabra2	9.25e-09	0.516501	0.214	0.137	1.85e-05	qNSC3
Sod3	1e-08	0.422683	0.406	0.289	2e-05	qNSC3
Mapk10	1.01e-08	0.463297	0.224	0.158	2.01e-05	qNSC3
Irs2	1.01e-08	0.289596	0.117	0.074	2.03e-05	qNSC3
Nt5dc2	1.45e-08	0.342193	0.13	0.083	2.89e-05	qNSC3
Rnf182	1.54e-08	0.474639	0.211	0.14	3.09e-05	qNSC3
Fxyd7	2e-08	0.883804	0.218	0.133	4.01e-05	qNSC3
Gm6277	2.21e-08	0.874437	0.211	0.129	4.43e-05	qNSC3
Paics	2.22e-08	0.291763	0.334	0.224	4.45e-05	qNSC3
S100a11	3.34e-08	0.426739	0.123	0.073	6.67e-05	qNSC3
Ppp1r14c	4.66e-08	0.565472	0.224	0.147	9.33e-05	qNSC3
Tspan33	6.4e-08	0.618326	0.192	0.123	0.000128041	qNSC3
Ywhaq	7.32e-08	0.287206	0.302	0.208	0.000146311	qNSC3
Tmcc3	1.06e-07	0.394408	0.192	0.131	0.000212405	qNSC3
0610040J01Rik	1.21e-07	0.700297	0.169	0.092	0.000242569	qNSC3
Atp1a1	1.31e-07	0.518355	0.169	0.117	0.000261914	qNSC3
Lgr6	4.12e-07	0.475011	0.208	0.146	0.000824154	qNSC3
Rrbp1	4.67e-07	0.263245	0.37	0.277	0.000933054	qNSC3
Cnn2	4.87e-07	0.453	0.12	0.069	0.000974173	qNSC3
Idi1	7.14e-07	0.582305	0.354	0.279	0.00142898	qNSC3
Rap1a	1.28e-06	0.487097	0.175	0.134	0.00256101	qNSC3
Rhog	1.62e-06	0.673503	0.208	0.148	0.00324679	qNSC3
Htra3	2.07e-06	0.360766	0.104	0.056	0.00413936	qNSC3
Gltp	2.71e-06	0.464236	0.195	0.155	0.00541615	qNSC3
Ntrk3	2.95e-06	0.422825	0.338	0.262	0.00589094	qNSC3
Rab6b	3.61e-06	0.503432	0.188	0.138	0.00721699	qNSC3
Lmo4	5.02e-06	0.272252	0.341	0.268	0.0100488	qNSC3
Rora	6.43e-06	0.337202	0.237	0.19	0.0128592	qNSC3
Ramp2	8.92e-06	0.773031	0.234	0.179	0.0178398	qNSC3
Agpat4	9.19e-06	0.292934	0.107	0.09	0.0183765	qNSC3
Irx5	1.13e-05	0.415087	0.146	0.108	0.0226967	qNSC3
Sema6a	2.02e-05	0.268623	0.13	0.113	0.0403328	qNSC3
Rnd2	2.1e-05	0.409349	0.312	0.252	0.0420753	qNSC3
Spry4	2.57e-05	0.368779	0.159	0.116	0.0513137	qNSC3
Ybx3	2.67e-05	0.31012	0.198	0.152	0.0533955	qNSC3
S100a6	4.16e-05	0.580149	0.221	0.165	0.0831	qNSC3
Nfasc	4.2e-05	0.52998	0.208	0.161	0.0840361	qNSC3
Frem1	4.27e-05	0.39732	0.114	0.077	0.0853986	qNSC3
Nr2f1	4.31e-05	0.573642	0.321	0.262	0.0862053	qNSC3
Aldh1a1	6.26e-05	0.52816	0.308	0.242	0.125133	qNSC3
Pitpnm2	0.000120865	0.317731	0.211	0.178	0.241729	qNSC3
Sh3bp5	0.000225412	0.608868	0.169	0.139	0.450823	qNSC3
Hsph1	0.000236911	0.256219	0.133	0.118	0.473821	qNSC3
Pex7	0.000469803	0.256385	0.107	0.101	0.939606	qNSC3
Kcnip3	0.000506093	0.299226	0.351	0.301	1	qNSC3
Sord	0.000547536	0.298994	0.123	0.092	1	qNSC3
Vcan	0.000817677	0.257292	0.205	0.174	1	qNSC3
Secisbp2l	0.000874729	0.268361	0.14	0.133	1	qNSC3
Gldc	0.000930539	0.512687	0.185	0.157	1	qNSC3
Olfm2	0.00131797	0.389688	0.159	0.144	1	qNSC3
Rgs17	0.00262612	0.485916	0.14	0.11	1	qNSC3
Sv2b	0.00316351	0.44814	0.114	0.09	1	qNSC3
Gng11	0.00324268	0.279349	0.117	0.101	1	qNSC3
Pdgfd	0.0035543	0.475691	0.185	0.15	1	qNSC3
Nkx2-2	0.00670909	0.35933	0.143	0.132	1	qNSC3
Tmem212	0	2.77075	0.815	0.01	0	Epend
Hdc	0	1.89222	0.809	0.027	0	Epend
Cdhr3	0	1.7906	0.798	0.001	0	Epend
Fam216b	0	1.78938	0.798	0.003	0	Epend
Synm	0	1.44705	0.792	0.018	0	Epend
Tctex1d4	0	1.01672	0.719	0.001	0	Epend
Kcnmb1	0	0.886817	0.691	0.001	0	Epend
Rassf9	0	0.823771	0.697	0.002	0	Epend
Erich2	0	0.777414	0.64	0.003	0	Epend
Cdkl2	0	0.7318	0.657	0.01	0	Epend
Stoml3	0	0.73064	0.657	0.001	0	Epend
Crygn	0	0.702198	0.669	0.014	0	Epend
1700001L19Rik	0	0.683167	0.612	0.001	0	Epend
S1pr3	0	0.629415	0.657	0.021	0	Epend
Gm28729	0	0.512673	0.556	0	0	Epend
Dlx4	0	0.500052	0.483	0.001	0	Epend
Dsc3	0	0.479589	0.624	0.005	0	Epend
Car9	0	0.47101	0.635	0.001	0	Epend
Paqr5	0	0.444698	0.472	0.001	0	Epend
Marc1	0	0.442214	0.624	0	0	Epend
Tmod1	0	0.379589	0.618	0.002	0	Epend
Krt25	0	0.373963	0.612	0.002	0	Epend
Gprc5c	0	0.261321	0.607	0.002	0	Epend
Zfp474	7.74e-308	0.542035	0.635	0.003	1.55e-304	Epend
Cfap161	7.19e-300	1.67137	0.747	0.003	1.44e-296	Epend
Dnah5	1.02e-299	1.16081	0.624	0.002	2.04e-296	Epend
Derl3	9.81e-287	0.266552	0.601	0.023	1.96e-283	Epend
Cd55	2.01e-261	0.757881	0.629	0.007	4.02e-258	Epend
Cyb561	1.05e-256	0.430827	0.472	0.002	2.1e-253	Epend
Rnf128	2.03e-242	0.370574	0.601	0.027	4.07e-239	Epend
March4	1.23e-234	0.466679	0.579	0.002	2.47e-231	Epend
Dnajc6	2.4e-233	0.487163	0.64	0.022	4.79e-230	Epend
Col8a2	3.59e-231	1.38427	0.792	0.013	7.19e-228	Epend
Serpinb1a	3.65e-229	0.323774	0.612	0.04	7.31e-226	Epend
Mdh1b	2.18e-226	0.646635	0.478	0.001	4.36e-223	Epend
Calb1	8.72e-220	0.60083	0.652	0.03	1.74e-216	Epend
Rsph4a	3.66e-218	1.4756	0.764	0.008	7.33e-215	Epend
Slc43a3	2.7e-217	0.344808	0.607	0.031	5.4e-214	Epend
1110017D15Rik	1.57e-214	2.31047	0.882	0.049	3.15e-211	Epend
Mrln	1.89e-214	0.258597	0.618	0.002	3.78e-211	Epend
BC030867	1.41e-208	0.264181	0.416	0.002	2.83e-205	Epend
Cfap57	1.41e-207	0.768384	0.618	0.003	2.82e-204	Epend
Rnase4	2.26e-207	1.16644	0.685	0.031	4.51e-204	Epend
Cckbr	2.09e-200	0.590989	0.674	0.065	4.19e-197	Epend
Dsg2	2.53e-199	0.810345	0.68	0.009	5.06e-196	Epend
Capn6	3.26e-198	0.398518	0.612	0.038	6.53e-195	Epend
Barx2	5.07e-198	0.354079	0.444	0.002	1.01e-194	Epend
Gm10419	2.33e-194	0.271623	0.551	0.034	4.67e-191	Epend
Cd36	3.73e-194	0.297709	0.416	0.017	7.46e-191	Epend
Clec3b	3.48e-191	1.04128	0.719	0.079	6.96e-188	Epend
Dock8	2.25e-190	0.370373	0.624	0.062	4.5e-187	Epend
Tgfbr2	1.22e-189	0.539645	0.663	0.032	2.45e-186	Epend
Ppp1r36	9.52e-186	1.3222	0.685	0.027	1.9e-182	Epend
Dynlrb2	1.99e-180	2.24536	0.843	0.021	3.99e-177	Epend
Fyb	3.18e-180	0.395568	0.331	0.002	6.36e-177	Epend
Tent5a	3.14e-179	0.308782	0.618	0.008	6.28e-176	Epend
Lgals3	1.05e-177	1.04669	0.663	0.012	2.1e-174	Epend
Sap30bpos	2.22e-177	0.356368	0.584	0.002	4.44e-174	Epend
Tcerg1l	8.69e-177	0.334469	0.624	0.053	1.74e-173	Epend
Fam166b	1.36e-173	1.12767	0.702	0.009	2.73e-170	Epend
Ascc1	1.6e-170	1.74152	0.848	0.057	3.19e-167	Epend
Gm19935	1.23e-168	1.97076	0.837	0.057	2.46e-165	Epend
Hrk	1.1e-167	0.350757	0.635	0.058	2.21e-164	Epend
Myo16	2.1e-167	0.745169	0.68	0.046	4.2e-164	Epend
Tm4sf1	1.05e-165	2.29154	0.82	0.033	2.11e-162	Epend
Pltp	1.9e-164	2.46679	0.927	0.122	3.8e-161	Epend
Rarres2	1.52e-163	1.92052	0.904	0.178	3.05e-160	Epend
Cfap54	2.39e-163	1.49797	0.758	0.023	4.78e-160	Epend
Ak7	1.03e-159	2.02473	0.736	0.007	2.05e-156	Epend
Lrrc36	2.74e-159	1.03733	0.551	0.003	5.48e-156	Epend
Rit2	1.13e-155	0.267842	0.455	0.027	2.25e-152	Epend
Itgb4	6.39e-153	0.480053	0.646	0.01	1.28e-149	Epend
Acot6	8.05e-153	0.400335	0.629	0.037	1.61e-149	Epend
Gsn	4.36e-152	0.473478	0.635	0.029	8.71e-149	Epend
Prelp	4.05e-151	1.79831	0.837	0.097	8.09e-148	Epend
Gas6	1.24e-142	1.39091	0.831	0.115	2.48e-139	Epend
Tcte1	2.01e-141	0.531865	0.146	0	4.02e-138	Epend
Nphp4	8.24e-139	0.354845	0.596	0.015	1.65e-135	Epend
Cnmd	4.12e-134	0.517248	0.646	0.106	8.24e-131	Epend
Bbox1	6.74e-134	1.14476	0.742	0.124	1.35e-130	Epend
Cd109	1.09e-131	0.704706	0.64	0.013	2.18e-128	Epend
Enkur	1.88e-130	1.85531	0.742	0.034	3.77e-127	Epend
Armc4	4.71e-129	0.769078	0.579	0.018	9.43e-126	Epend
Gm973	6.89e-126	1.70954	0.758	0.07	1.38e-122	Epend
Prps2	1.54e-125	0.644435	0.652	0.042	3.09e-122	Epend
Anxa5	3.72e-125	1.97355	0.854	0.132	7.44e-122	Epend
Spag17	1.33e-124	1.13258	0.5	0.002	2.67e-121	Epend
Cntnap2	1.23e-123	0.421435	0.629	0.031	2.47e-120	Epend
Lbp	1.39e-122	0.697672	0.607	0.006	2.78e-119	Epend
Fam183b	1.65e-119	1.94324	0.77	0.031	3.31e-116	Epend
Abcg1	4.38e-119	0.321564	0.618	0.039	8.77e-116	Epend
Ppp1r32	1.07e-117	1.23417	0.584	0.003	2.14e-114	Epend
Ucp2	3.11e-117	1.03698	0.781	0.103	6.23e-114	Epend
Hspb1	6.88e-117	0.422861	0.551	0.014	1.38e-113	Epend
Iqca	2.78e-115	1.51081	0.618	0.004	5.56e-112	Epend
Hsp90aa1	7.7e-114	2.12756	0.983	0.334	1.54e-110	Epend
2010300C02Rik	7.9e-114	0.385243	0.421	0.004	1.58e-110	Epend
Scn3b	7.08e-113	0.434267	0.629	0.056	1.42e-109	Epend
Spef2	4.16e-112	1.28693	0.657	0.016	8.32e-109	Epend
Cald1	9.23e-112	1.13971	0.77	0.074	1.85e-108	Epend
Foxj1	1.59e-110	1.64514	0.725	0.037	3.18e-107	Epend
Fam84b	6.04e-110	0.709309	0.674	0.056	1.21e-106	Epend
Prr18	6.43e-110	0.75879	0.685	0.1	1.29e-106	Epend
Capn1	6.58e-110	0.329887	0.545	0.027	1.32e-106	Epend
Eea1	1.25e-106	1.05468	0.775	0.147	2.5e-103	Epend
S100a6	1.02e-105	0.955926	0.73	0.157	2.04e-102	Epend
Srd5a1	2.17e-105	0.358584	0.618	0.061	4.34e-102	Epend
Hipk1	6.59e-103	1.84741	0.787	0.083	1.32e-99	Epend
Npnt	1.1e-98	0.643929	0.596	0.021	2.19e-95	Epend
Cpne2	8.47e-97	0.861494	0.747	0.121	1.69e-93	Epend
Cfap77	4.67e-95	1.21974	0.618	0.007	9.35e-92	Epend
Rnf144b	8.17e-95	0.268623	0.354	0.029	1.63e-91	Epend
Fbxl13	9.67e-95	0.306848	0.449	0.022	1.93e-91	Epend
Eml2	1.87e-94	0.976808	0.635	0.03	3.75e-91	Epend
4933434E20Rik	5.97e-94	1.59065	0.826	0.132	1.19e-90	Epend
Fam81a	2.54e-91	1.17286	0.618	0.028	5.08e-88	Epend
Slc22a23	4.94e-88	0.357015	0.663	0.106	9.87e-85	Epend
Sec24d	2.26e-87	0.383277	0.112	0.005	4.52e-84	Epend
Tagln2	3.26e-87	1.72225	0.68	0.051	6.52e-84	Epend
Slc14a2	5.42e-85	1.23999	0.607	0.022	1.08e-81	Epend
Lrrc8b	4.85e-84	0.422813	0.64	0.119	9.7e-81	Epend
Mycbpap	5.84e-84	0.777403	0.494	0.002	1.17e-80	Epend
Reln	2.26e-83	0.438006	0.607	0.047	4.52e-80	Epend
Fam149a	4.41e-82	0.772091	0.601	0.057	8.82e-79	Epend
Tspan33	2.8e-80	0.433281	0.669	0.115	5.59e-77	Epend
Lpar1	6.31e-79	0.715252	0.534	0.038	1.26e-75	Epend
Fam162a	1.71e-78	0.320248	0.64	0.109	3.42e-75	Epend
Dbi	2.39e-78	2.07074	0.972	0.47	4.79e-75	Epend
Plekhb1	3.19e-78	1.03286	0.837	0.274	6.38e-75	Epend
Ccdc33	1.51e-77	0.707931	0.416	0.024	3.01e-74	Epend
Ccdc74a	2.05e-77	1.03689	0.612	0.041	4.11e-74	Epend
Bphl	2.86e-76	1.38922	0.669	0.072	5.72e-73	Epend
Gm38414	4.3e-76	0.438951	0.522	0.019	8.59e-73	Epend
Tppp3	5.59e-76	1.58411	0.691	0.049	1.12e-72	Epend
Gnal	1.13e-75	1.18176	0.551	0.044	2.26e-72	Epend
Ppp1r1b	1.72e-75	0.28383	0.629	0.169	3.44e-72	Epend
Plekha2	6.33e-75	0.913463	0.607	0.033	1.27e-71	Epend
Chchd10	3.33e-74	1.41361	0.86	0.254	6.66e-71	Epend
S100a11	1.17e-73	0.847863	0.629	0.064	2.35e-70	Epend
Gm11992	2.46e-73	1.21307	0.59	0.032	4.92e-70	Epend
1700016K19Rik	5.2e-73	1.59857	0.618	0.008	1.04e-69	Epend
Kctd13	4.31e-72	0.356506	0.635	0.134	8.62e-69	Epend
Spag16	2.61e-71	0.91698	0.528	0.004	5.23e-68	Epend
Akip1	5.11e-71	0.636768	0.579	0.074	1.02e-67	Epend
Hs6st2	6e-68	0.373575	0.101	0.019	1.2e-64	Epend
Lhfpl2	1.08e-67	0.29633	0.629	0.152	2.15e-64	Epend
Cd9	2.52e-67	0.906681	0.792	0.193	5.04e-64	Epend
Lrrc43	6.31e-67	0.289454	0.197	0.001	1.26e-63	Epend
Slc38a1	1.07e-66	1.53957	0.815	0.175	2.14e-63	Epend
Col6a5	4.44e-63	0.294526	0.101	0.002	8.88e-60	Epend
Cachd1	7.96e-63	0.38852	0.708	0.211	1.59e-59	Epend
Socs3	2.53e-62	0.513169	0.539	0.055	5.07e-59	Epend
Dlec1	2.95e-62	0.851945	0.433	0.002	5.91e-59	Epend
2810004N23Rik	1.2e-61	0.270736	0.607	0.127	2.41e-58	Epend
Tpm4	2.87e-61	0.396118	0.584	0.076	5.75e-58	Epend
Scnn1a	7.85e-60	0.779701	0.517	0.04	1.57e-56	Epend
Ccdc39	2.62e-58	1.33671	0.629	0.07	5.24e-55	Epend
Cd44	1.28e-57	0.445377	0.534	0.048	2.56e-54	Epend
Cfap206	3e-56	1.34164	0.528	0.005	6.01e-53	Epend
Smyd2	5.86e-56	0.263739	0.551	0.068	1.17e-52	Epend
Ttc16	7.46e-56	0.730208	0.449	0.002	1.49e-52	Epend
Tctex1d1	1.19e-54	0.542004	0.135	0.003	2.38e-51	Epend
Vim	1.49e-54	1.39485	0.787	0.215	2.99e-51	Epend
1700088E04Rik	3.07e-54	1.50828	0.607	0.038	6.15e-51	Epend
Cfap36	1.28e-53	1.26736	0.64	0.1	2.56e-50	Epend
Dkk3	1.3e-52	0.529586	0.669	0.15	2.59e-49	Epend
Efcab12	3.78e-52	0.415079	0.135	0.017	7.56e-49	Epend
Cavin3	2.09e-50	0.2603	0.646	0.165	4.19e-47	Epend
Txn1	4.64e-50	1.13632	0.803	0.2	9.28e-47	Epend
6820408C15Rik	6.77e-50	1.2985	0.517	0.026	1.35e-46	Epend
Cfap126	3.1e-49	1.23316	0.579	0.034	6.19e-46	Epend
Casc1	6.77e-49	0.905287	0.517	0.04	1.35e-45	Epend
Lrrc23	1.42e-47	1.35533	0.539	0.015	2.84e-44	Epend
Pcp4l1	4.15e-47	1.93949	0.629	0.037	8.31e-44	Epend
Crip2	2.63e-46	0.986854	0.713	0.182	5.27e-43	Epend
Lmo4	9.61e-45	0.684521	0.787	0.261	1.92e-41	Epend
1700001C02Rik	1.02e-44	0.890583	0.472	0.006	2.04e-41	Epend
Cd24a	7.48e-44	0.665754	0.826	0.251	1.5e-40	Epend
Eogt	1.19e-43	0.585641	0.545	0.111	2.38e-40	Epend
Ccdc81	5.57e-43	1.08019	0.416	0.019	1.11e-39	Epend
Myl9	1.27e-41	0.267943	0.444	0.081	2.55e-38	Epend
Tmem107	2.98e-41	1.1192	0.539	0.035	5.96e-38	Epend
Mak	3.33e-41	0.683709	0.461	0.003	6.67e-38	Epend
Gtf2f2	1.05e-40	0.262383	0.096	0.101	2.09e-37	Epend
Vwa3b	1.08e-40	0.39373	0.107	0.002	2.16e-37	Epend
Hspa4l	3.76e-40	1.27492	0.669	0.15	7.53e-37	Epend
Ruvbl2	4.29e-40	1.06429	0.596	0.097	8.57e-37	Epend
Odf3b	4.72e-40	1.34806	0.506	0.006	9.45e-37	Epend
Kif27	6.36e-40	0.288413	0.112	0.006	1.27e-36	Epend
Dmkn	1.21e-39	1.14524	0.472	0.004	2.42e-36	Epend
S100b	3.13e-39	0.406441	0.803	0.344	6.27e-36	Epend
Elof1	1.48e-38	1.18966	0.584	0.069	2.97e-35	Epend
Vit	1.79e-38	0.992302	0.534	0.05	3.57e-35	Epend
Steap1	1.41e-37	0.502348	0.146	0.016	2.82e-34	Epend
Rtn4	5.24e-37	0.254788	0.775	0.264	1.05e-33	Epend
Eno4	5.91e-37	1.18979	0.506	0.023	1.18e-33	Epend
Lrrc18	2.11e-35	0.648848	0.36	0.001	4.22e-32	Epend
Naaa	2.46e-35	0.588642	0.584	0.109	4.93e-32	Epend
Nmb	6.63e-35	0.384493	0.489	0.076	1.33e-31	Epend
Efcab1	8.66e-35	1.20203	0.5	0.012	1.73e-31	Epend
Nes	9.88e-35	0.30088	0.461	0.047	1.98e-31	Epend
Osbpl3	2.81e-34	0.320845	0.444	0.027	5.63e-31	Epend
Akap14	9.32e-34	0.409797	0.169	0.005	1.86e-30	Epend
Ivns1abp	2.13e-33	0.970117	0.663	0.144	4.26e-30	Epend
Iqcg	5.11e-33	1.27301	0.506	0.042	1.02e-29	Epend
Ccdc3	7.22e-33	0.85301	0.461	0.019	1.44e-29	Epend
Nudt4	9.47e-33	1.31339	0.629	0.15	1.89e-29	Epend
Pcsk6	1.32e-32	0.289552	0.545	0.133	2.65e-29	Epend
Tbcel	2.15e-32	0.763781	0.596	0.15	4.29e-29	Epend
Csrp2	2.88e-31	1.20594	0.5	0.048	5.76e-28	Epend
Lrrc34	3.44e-30	0.625761	0.185	0.003	6.88e-27	Epend
Fth1	8.89e-30	0.814816	0.82	0.37	1.78e-26	Epend
Atp1a1	1.62e-29	1.08468	0.607	0.109	3.24e-26	Epend
Adi1	2.13e-29	0.299401	0.511	0.089	4.26e-26	Epend
Ccdc40	4.56e-29	1.1594	0.483	0.019	9.11e-26	Epend
Cyb5r3	7.34e-29	0.884933	0.511	0.069	1.47e-25	Epend
Cryzl2	2.1e-28	0.327242	0.455	0.07	4.2e-25	Epend
Rgs4	2.35e-28	0.635779	0.483	0.091	4.71e-25	Epend
Trim56	6.77e-27	0.336168	0.449	0.041	1.35e-23	Epend
1700012P22Rik	1.43e-26	0.662331	0.388	0.002	2.86e-23	Epend
Hsph1	1.56e-26	1.30926	0.584	0.11	3.13e-23	Epend
Nnat	3.11e-26	1.27638	0.927	0.564	6.21e-23	Epend
Ccdc34	4.32e-26	0.996445	0.556	0.119	8.65e-23	Epend
Mt3	7.89e-26	0.773289	0.882	0.464	1.58e-22	Epend
Tspan2	9.35e-26	0.690536	0.421	0.033	1.87e-22	Epend
2410004P03Rik	1.35e-25	1.43277	0.539	0.02	2.71e-22	Epend
Tmem232	1.41e-25	0.258914	0.371	0.001	2.81e-22	Epend
Prag1	1.3e-24	0.373361	0.157	0.072	2.59e-21	Epend
1700028P14Rik	3.17e-23	0.275155	0.18	0.003	6.34e-20	Epend
Ift20	8.49e-23	0.804801	0.545	0.105	1.7e-19	Epend
Msn	1.47e-22	0.459057	0.185	0.091	2.93e-19	Epend
Jag2	1.01e-20	0.360798	0.337	0.027	2.02e-17	Epend
Cfap45	3.51e-20	0.682895	0.202	0.004	7.02e-17	Epend
Drc7	3.66e-20	0.907479	0.438	0.005	7.32e-17	Epend
C1qtnf3	9.62e-20	0.345886	0.197	0.028	1.92e-16	Epend
Rpap3	1.29e-19	0.314751	0.185	0.083	2.58e-16	Epend
Dnaic1	1.71e-19	0.513623	0.23	0.142	3.43e-16	Epend
Acot7	1.84e-19	0.340833	0.14	0.077	3.68e-16	Epend
Ccdc187	2e-19	0.398993	0.236	0.005	4.01e-16	Epend
Myadm	2.81e-19	0.586796	0.472	0.063	5.63e-16	Epend
Kndc1	1.06e-18	0.896223	0.421	0.008	2.11e-15	Epend
Gm44109	1.59e-18	0.253134	0.376	0.002	3.19e-15	Epend
Mboat1	1.96e-18	0.300689	0.152	0.038	3.92e-15	Epend
6330403K07Rik	1.15e-17	0.548208	0.225	0.204	2.3e-14	Epend
Tnni3	1.83e-16	0.692374	0.163	0.004	3.65e-13	Epend
Mt1	6.27e-16	0.530921	0.944	0.643	1.25e-12	Epend
Ccdc146	6.37e-16	1.25632	0.466	0.008	1.27e-12	Epend
Plppr4	7.1e-16	0.870286	0.478	0.106	1.42e-12	Epend
1700007K13Rik	1.13e-15	1.34324	0.489	0.05	2.25e-12	Epend
Tmem108	5.17e-15	0.979232	0.455	0.051	1.03e-11	Epend
3300002A11Rik	9.04e-15	1.01831	0.404	0.005	1.81e-11	Epend
Rplp1	1.53e-14	0.359822	0.663	0.274	3.05e-11	Epend
Agpat4	4.14e-14	0.861224	0.478	0.083	8.27e-11	Epend
Ckap2l	4.89e-14	0.862327	0.36	0.037	9.78e-11	Epend
Pacrg	5e-14	0.597975	0.208	0.052	9.99e-11	Epend
Supt16	1.05e-13	0.253018	0.478	0.131	2.1e-10	Epend
Adgrv1	2.42e-13	0.508659	0.399	0.041	4.84e-10	Epend
Ubxn11	3.61e-13	0.804535	0.404	0.007	7.23e-10	Epend
Pcbd1	3.7e-13	0.287969	0.18	0.042	7.4e-10	Epend
Dpy19l1	7.13e-13	0.26996	0.208	0.102	1.43e-09	Epend
Snrpg	8.88e-13	0.264517	0.5	0.146	1.78e-09	Epend
Col4a2	9.32e-13	0.278496	0.388	0.053	1.86e-09	Epend
Tcp11	1.05e-12	0.693636	0.219	0.024	2.1e-09	Epend
Nap1l1	1.41e-12	0.457736	0.59	0.235	2.83e-09	Epend
Fhad1	2.3e-12	0.662256	0.242	0.011	4.6e-09	Epend
Cep128	3.47e-12	0.778606	0.433	0.094	6.94e-09	Epend
Hap1	5.67e-12	1.07096	0.427	0.052	1.13e-08	Epend
Map1a	4.21e-11	0.418797	0.455	0.154	8.43e-08	Epend
Ssrp1	5.92e-11	0.416875	0.449	0.121	1.18e-07	Epend
Zmynd10	6.86e-11	0.845342	0.41	0.012	1.37e-07	Epend
Wdr27	7.24e-11	0.255512	0.219	0.003	1.45e-07	Epend
Stk39	1.46e-10	0.332556	0.197	0.087	2.91e-07	Epend
Ifitm3	1.76e-10	0.78864	0.444	0.066	3.52e-07	Epend
Tsnaxip1	2.59e-10	0.595538	0.236	0.003	5.19e-07	Epend
Ccdc153	4.09e-10	1.721	0.466	0.001	8.19e-07	Epend
1700003E16Rik	4.14e-10	0.566032	0.23	0.002	8.27e-07	Epend
Wdr78	8.53e-10	0.606713	0.242	0.043	1.71e-06	Epend
Ccdc65	8.95e-10	0.79423	0.258	0.012	1.79e-06	Epend
Fank1	1.3e-09	0.964413	0.242	0.007	2.59e-06	Epend
Spa17	1.39e-09	0.967357	0.421	0.031	2.78e-06	Epend
Psip1	2.51e-09	0.378703	0.567	0.233	5.02e-06	Epend
Cdkl4	4.73e-09	0.56933	0.242	0.004	9.45e-06	Epend
Anxa2	5.53e-09	1.29137	0.483	0.06	1.11e-05	Epend
Arl6ip1	5.58e-09	0.265466	0.803	0.486	1.12e-05	Epend
Il6ra	5.77e-09	0.325044	0.365	0.007	1.15e-05	Epend
Drc3	5.81e-09	1.06886	0.427	0.021	1.16e-05	Epend
Spag6l	6.1e-09	1.13125	0.41	0.009	1.22e-05	Epend
Arl4a	8.66e-09	0.769283	0.399	0.058	1.73e-05	Epend
Ccdc148	1.1e-08	0.65553	0.213	0.027	2.2e-05	Epend
Sumo2	1.81e-08	0.278731	0.635	0.282	3.62e-05	Epend
Efcab10	3.59e-08	0.896866	0.275	0.003	7.18e-05	Epend
Grb10	1.05e-07	0.331784	0.163	0.051	0.000209606	Epend
Ccdc114	1.28e-07	1.14957	0.433	0.062	0.00025524	Epend
Cpd	1.97e-07	0.557397	0.275	0.117	0.00039311	Epend
Cfap43	2.18e-07	1.0075	0.433	0.032	0.000435316	Epend
Wdr60	2.28e-07	0.546187	0.247	0.095	0.000456486	Epend
Cfap52	2.37e-07	1.04621	0.292	0.007	0.000474557	Epend
Aard	3.25e-07	0.491263	0.213	0.028	0.000649547	Epend
Hba-a1	4.1e-07	1.09851	0.152	0.056	0.000819623	Epend
Rnf227	4.76e-07	0.632625	0.242	0.072	0.000951113	Epend
C230004F18Rik	4.9e-07	0.264688	0.236	0.03	0.000980574	Epend
Cd82	5.16e-07	0.484534	0.348	0.03	0.00103285	Epend
Dek	6.51e-07	0.347357	0.494	0.172	0.00130262	Epend
Wdr63	7.42e-07	1.49059	0.427	0.003	0.00148306	Epend
Col5a3	8.19e-07	0.529378	0.331	0.056	0.00163717	Epend
Ccdc113	1.05e-06	1.19461	0.393	0.003	0.00209087	Epend
Spint2	1.45e-06	0.913556	0.354	0.009	0.0029076	Epend
Nek10	1.54e-06	0.464038	0.298	0.001	0.00307541	Epend
Acot1	2.12e-06	0.46892	0.466	0.107	0.00424146	Epend
Lrriq1	2.84e-06	1.12496	0.388	0.013	0.00568091	Epend
1700012B09Rik	7.19e-06	0.618709	0.365	0.002	0.0143703	Epend
Cfap46	8.73e-06	1.30686	0.41	0.025	0.0174637	Epend
Dnah12	8.97e-06	0.885569	0.281	0.003	0.0179313	Epend
Wdr66	9.38e-06	0.845383	0.264	0.008	0.0187593	Epend
Igfbp4	1.3e-05	0.258242	0.202	0.064	0.0260049	Epend
Smarca5	1.39e-05	0.306495	0.489	0.183	0.0277743	Epend
Tsga10	1.86e-05	0.498391	0.393	0.094	0.0372598	Epend
Nme5	4.39e-05	0.908499	0.382	0.03	0.08771	Epend
Ncl	0.000106897	0.321062	0.511	0.23	0.213794	Epend
Lrrc71	0.000119066	1.01039	0.275	0.005	0.238133	Epend
Cfap69	0.000160567	1.04733	0.388	0.04	0.321133	Epend
D130017N08Rik	0.000715624	0.294732	0.36	0.072	1	Epend
Ildr2	0.00112655	0.883395	0.376	0.067	1	Epend
Pamr1	0.00123213	0.318771	0.376	0.095	1	Epend
Rnf7	0.00134205	0.408501	0.393	0.112	1	Epend
Lrguk	0.00155356	0.656217	0.264	0.02	1	Epend
Cfap157	0.0015796	0.800522	0.281	0.006	1	Epend
Cep83	0.00178983	0.681643	0.376	0.092	1	Epend
Pifo	0.00187511	0.666758	0.365	0.012	1	Epend
Dnaic2	0.00189525	0.743032	0.348	0.024	1	Epend
Tmem97	0.00200936	0.276516	0.281	0.156	1	Epend
Bicc1	0.00254099	0.761039	0.247	0.026	1	Epend
Smim24	0.0025424	0.695659	0.219	0.016	1	Epend
Ttll3	0.00308252	0.432366	0.292	0.092	1	Epend
Fbxo36	0.0052156	0.838668	0.365	0.054	1	Epend
Elmod1	0.00656743	1.0195	0.343	0.017	1	Epend
Dnali1	0.00690326	1.10946	0.382	0.013	1	Epend
Ctsh	0.00726065	0.92243	0.348	0.013	1	Epend
Pdgfa	0.00759168	0.938333	0.388	0.061	1	Epend
Fam167a	0.00797849	0.830513	0.343	0.047	1	Epend
Col3a1	0	3.23229	0.994	0.005	0	Fibro
Col6a2	0	2.34974	0.943	0.005	0	Fibro
Col6a1	0	2.2122	0.92	0.001	0	Fibro
Col6a3	0	1.87517	0.782	0.005	0	Fibro
Pdgfra	0	1.30325	0.885	0.018	0	Fibro
Zim1	0	1.18022	0.914	0.027	0	Fibro
Angptl1	0	1.16759	0.787	0.022	0	Fibro
Emilin2	0	1.10985	0.851	0.017	0	Fibro
Ptgis	0	1.01349	0.833	0.001	0	Fibro
Gfra2	0	0.8415	0.908	0.011	0	Fibro
S1pr3	0	0.839478	0.914	0.017	0	Fibro
Pcsk5	0	0.821806	0.868	0.019	0	Fibro
Itga9	0	0.666273	0.92	0.002	0	Fibro
Itpripl2	0	0.642771	0.914	0.042	0	Fibro
Fam114a1	0	0.620114	0.879	0.034	0	Fibro
Hs6st2	0	0.603253	0.902	0.004	0	Fibro
Slc9a3r2	0	0.586921	0.92	0.039	0	Fibro
Serpine1	0	0.579692	0.897	0.001	0	Fibro
Arhgap10	0	0.57359	0.931	0.035	0	Fibro
Tgfbi	0	0.570601	0.178	0.002	0	Fibro
C1qtnf7	0	0.566633	0.891	0.007	0	Fibro
Itga8	0	0.554293	0.144	0.016	0	Fibro
Apod	0	0.546933	0.132	0.002	0	Fibro
Ror1	0	0.518885	0.908	0.015	0	Fibro
Crispld2	0	0.517567	0.914	0.016	0	Fibro
Adgra2	0	0.496361	0.218	0.003	0	Fibro
Hsd11b2	0	0.486825	0.914	0.017	0	Fibro
Cdc42ep2	0	0.475504	0.914	0.012	0	Fibro
Arhgap20	0	0.469009	0.925	0.029	0	Fibro
Ngfr	0	0.451742	0.109	0.002	0	Fibro
Rnf128	0	0.449481	0.897	0.021	0	Fibro
Fam111a	0	0.443596	0.931	0.049	0	Fibro
Hk1os	0	0.430957	0.914	0.002	0	Fibro
Slamf1	0	0.38415	0.908	0.025	0	Fibro
Tk1	0	0.364491	0.902	0.014	0	Fibro
Wnt5b	0	0.337445	0.914	0.002	0	Fibro
Smtn	0	0.256635	0.103	0.01	0	Fibro
Kif15	1.88e-304	0.283016	0.845	0.031	3.75e-301	Fibro
Rgs17	1.47e-289	0.322355	0.977	0.096	2.95e-286	Fibro
Adamts8	8e-289	0.337576	0.874	0.012	1.6e-285	Fibro
Cbfa2t3	9.83e-285	0.501023	0.908	0.021	1.97e-281	Fibro
Rspo3	5.47e-280	0.636477	0.138	0.032	1.09e-276	Fibro
Srpx	1.03e-278	0.720624	0.236	0.006	2.05e-275	Fibro
Rflnb	1.9e-277	0.790287	0.897	0.046	3.8e-274	Fibro
Egr3	3.35e-277	0.347538	0.943	0.056	6.69e-274	Fibro
Il1rapl1	8.94e-270	0.379042	0.937	0.106	1.79e-266	Fibro
Fosl2	2.41e-267	0.338042	0.138	0.023	4.81e-264	Fibro
Runx1	5.46e-266	0.787475	0.132	0.022	1.09e-262	Fibro
Man2a1	8.12e-265	0.891771	0.96	0.076	1.62e-261	Fibro
Angpt1	1.26e-255	0.63969	0.977	0.131	2.51e-252	Fibro
Sh2d3c	9.87e-253	0.392337	0.92	0.032	1.97e-249	Fibro
Wif1	6.23e-250	0.637576	0.155	0.024	1.25e-246	Fibro
Lockd	1.43e-244	0.338895	0.954	0.084	2.86e-241	Fibro
Gstm2	1.51e-243	0.301784	0.149	0.02	3.03e-240	Fibro
Casp7	2.81e-243	0.406131	0.925	0.031	5.62e-240	Fibro
Col6a6	5.53e-242	0.584904	0.776	0.044	1.11e-238	Fibro
Sulf1	5.06e-240	1.05131	0.816	0.021	1.01e-236	Fibro
Slc16a3	1.54e-237	0.328351	0.603	0.007	3.09e-234	Fibro
Aqp1	3.24e-237	0.593806	0.178	0.026	6.49e-234	Fibro
Emilin1	6.83e-233	0.678136	0.218	0.002	1.37e-229	Fibro
Col1a2	2.91e-223	3.21929	0.994	0.124	5.82e-220	Fibro
Ust	1.65e-222	0.340319	0.971	0.122	3.3e-219	Fibro
Cxcl1	2.08e-222	0.272492	0.178	0.033	4.16e-219	Fibro
Mfap5	3.86e-220	0.99225	0.253	0.003	7.71e-217	Fibro
Zfhx3	6.47e-219	1.56847	0.96	0.102	1.29e-215	Fibro
Fam57a	2.11e-218	0.327759	0.81	0.066	4.22e-215	Fibro
Tpm2	1.41e-216	0.356908	0.195	0.023	2.82e-213	Fibro
Col9a2	8.96e-216	0.870116	0.977	0.108	1.79e-212	Fibro
Tagln	1.43e-212	0.318824	0.879	0.011	2.86e-209	Fibro
Nov	3.51e-212	1.10933	0.184	0.014	7.02e-209	Fibro
Rbp1	1.69e-211	0.506328	0.983	0.117	3.38e-208	Fibro
Thsd7a	9.28e-211	0.282623	0.92	0.058	1.86e-207	Fibro
Tyms	2.33e-209	0.560744	0.902	0.078	4.66e-206	Fibro
Cpne6	1.89e-207	0.337283	0.983	0.163	3.77e-204	Fibro
Ctsk	2.12e-206	0.615888	0.253	0.009	4.23e-203	Fibro
Col1a1	2.48e-205	3.3106	0.989	0.146	4.95e-202	Fibro
Bgn	1.29e-202	1.42153	0.764	0.034	2.58e-199	Fibro
Slc26a2	3.19e-202	0.585787	0.966	0.12	6.38e-199	Fibro
Epha3	3.24e-200	0.390829	0.115	0.036	6.48e-197	Fibro
Ppfibp1	1.25e-198	0.571695	0.902	0.016	2.49e-195	Fibro
Sh3bp5	4.95e-195	0.602563	0.96	0.126	9.9e-192	Fibro
Scarb1	4.97e-194	0.648317	0.954	0.09	9.94e-191	Fibro
Pid1	1.1e-192	0.518949	0.977	0.17	2.2e-189	Fibro
Akap12	1.99e-191	2.01402	0.937	0.038	3.98e-188	Fibro
Pdgfd	4.68e-191	0.354832	0.96	0.137	9.37e-188	Fibro
Cd3eap	5.8e-189	0.446296	0.971	0.13	1.16e-185	Fibro
Prrx2	2.39e-188	1.04895	0.236	0.002	4.79e-185	Fibro
Epb41l3	2.73e-182	0.664077	0.879	0.057	5.46e-179	Fibro
Hk2	3.26e-182	0.341911	0.914	0.101	6.53e-179	Fibro
Acot7	3.53e-177	0.391214	0.908	0.063	7.06e-174	Fibro
En1	9.85e-175	0.295159	0.155	0.054	1.97e-171	Fibro
Wdr60	4.16e-171	0.290878	0.943	0.082	8.31e-168	Fibro
Epb41l1	3.83e-167	0.260365	0.966	0.155	7.66e-164	Fibro
Ptx3	1.6e-164	0.37041	0.523	0.041	3.21e-161	Fibro
Sec24d	4.08e-162	0.319564	0.201	0.004	8.15e-159	Fibro
Cpxm2	1.11e-160	0.337638	0.172	0.017	2.21e-157	Fibro
Nexn	1.15e-159	0.331398	0.132	0.014	2.3e-156	Fibro
Ly6a	3.43e-159	1.45312	0.149	0.002	6.86e-156	Fibro
Grin3a	6.89e-155	0.331632	0.994	0.213	1.38e-151	Fibro
Eea1	1.15e-153	0.459024	0.971	0.144	2.3e-150	Fibro
Ackr3	2.55e-153	0.417327	0.937	0.087	5.1e-150	Fibro
Atf3	2.82e-151	0.982351	0.868	0.046	5.64e-148	Fibro
Cthrc1	1.59e-147	1.16432	0.879	0.126	3.18e-144	Fibro
Mtap	7.81e-145	0.727482	0.902	0.068	1.56e-141	Fibro
Lgals1	7.62e-144	1.68066	0.879	0.03	1.52e-140	Fibro
Thbs4	2.02e-143	0.427965	0.161	0.069	4.04e-140	Fibro
Crabp2	1.82e-138	0.979155	0.678	0.002	3.64e-135	Fibro
Adamts5	1.31e-135	0.287519	0.126	0.037	2.62e-132	Fibro
Dnajc9	5.13e-135	0.62363	0.925	0.136	1.03e-131	Fibro
Serpinf1	9.64e-135	0.673978	0.316	0.001	1.93e-131	Fibro
Dnmt1	1.19e-134	0.694339	0.925	0.102	2.39e-131	Fibro
Scarf2	5.15e-132	0.822435	0.701	0.002	1.03e-128	Fibro
Prss23	3.04e-131	0.293082	0.121	0.067	6.07e-128	Fibro
Rbms3	5.54e-129	0.832207	0.868	0.044	1.11e-125	Fibro
Lhfpl2	9.86e-128	0.630731	0.914	0.147	1.97e-124	Fibro
Tent5a	4.27e-127	0.708496	0.19	0.016	8.54e-124	Fibro
Egflam	5e-127	0.462141	0.161	0.019	1e-123	Fibro
Col5a1	3.17e-126	1.64509	0.822	0.019	6.34e-123	Fibro
Cpd	7.99e-126	0.549687	0.92	0.105	1.6e-122	Fibro
Col5a2	5.03e-124	1.8549	0.868	0.042	1.01e-120	Fibro
Msrb3	2.61e-123	0.401369	0.213	0.037	5.22e-120	Fibro
Fstl1	1.74e-122	1.89118	0.937	0.12	3.48e-119	Fibro
Klf6	7.98e-121	1.90797	0.989	0.23	1.6e-117	Fibro
Qsox1	1.46e-120	0.577395	0.954	0.15	2.91e-117	Fibro
Fbln1	6.7e-120	1.29415	0.902	0.129	1.34e-116	Fibro
Nans	2.88e-119	0.352587	0.155	0.039	5.76e-116	Fibro
Cyr61	3.16e-119	1.56816	0.891	0.079	6.32e-116	Fibro
Ikbkg	3.6e-118	0.302999	0.828	0.075	7.21e-115	Fibro
Slc16a2	1.97e-117	0.534581	0.879	0.14	3.94e-114	Fibro
St3gal1	5.77e-116	0.254175	0.149	0.079	1.15e-112	Fibro
Col5a3	1.71e-115	0.431155	0.144	0.059	3.42e-112	Fibro
Loxl1	2.2e-115	0.681004	0.764	0.057	4.41e-112	Fibro
Fkbp10	2.82e-115	0.8839	0.868	0.123	5.64e-112	Fibro
Rpl13a	3.08e-115	0.894938	0.897	0.083	6.16e-112	Fibro
Hspg2	3.29e-115	0.328556	0.195	0.016	6.58e-112	Fibro
Dusp6	7.1e-115	0.380364	0.954	0.161	1.42e-111	Fibro
Alx4	2.39e-114	0.328788	0.155	0.005	4.77e-111	Fibro
Col2a1	4.65e-113	1.38105	0.109	0.035	9.3e-110	Fibro
Fmod	7.79e-113	0.63432	0.19	0.022	1.56e-109	Fibro
Scpep1	1.94e-111	1.06801	0.92	0.109	3.87e-108	Fibro
Lpl	2.62e-111	0.661416	0.178	0.017	5.24e-108	Fibro
Ybx3	8.11e-111	1.32816	0.925	0.139	1.62e-107	Fibro
Dnajb1	1.95e-109	0.273197	0.902	0.122	3.91e-106	Fibro
Rfc3	2.93e-109	0.264933	0.879	0.102	5.86e-106	Fibro
Lima1	3.14e-107	0.722862	0.897	0.125	6.27e-104	Fibro
Hspa4	1.34e-106	0.534463	0.925	0.11	2.67e-103	Fibro
Igfbp7	1.47e-106	1.24926	0.701	0.059	2.95e-103	Fibro
Npnt	1.42e-105	0.424383	0.109	0.03	2.83e-102	Fibro
Oaf	1.63e-105	0.661223	0.948	0.215	3.26e-102	Fibro
Fam162a	3.29e-105	0.358144	0.874	0.106	6.58e-102	Fibro
Cav1	1.25e-103	0.424213	0.213	0.035	2.51e-100	Fibro
Ddr2	4.26e-103	1.01854	0.741	0.08	8.52e-100	Fibro
Serping1	7.43e-102	0.648304	0.161	0.013	1.49e-98	Fibro
Brd3	1.15e-101	0.896799	0.931	0.158	2.29e-98	Fibro
Adamts4	7.24e-101	0.565429	0.672	0.037	1.45e-97	Fibro
Abi3bp	3.61e-100	0.30386	0.213	0.097	7.22e-97	Fibro
Ccdc34	1.08e-99	0.408251	0.914	0.113	2.16e-96	Fibro
Spock2	1.71e-99	0.29972	0.931	0.166	3.42e-96	Fibro
Fxyd6	6.52e-98	0.315887	0.902	0.12	1.3e-94	Fibro
S1pr2	1.16e-97	0.283661	0.253	0.076	2.32e-94	Fibro
Igsf10	3.58e-97	0.948816	0.747	0.03	7.16e-94	Fibro
Efnb3	1.22e-95	0.394954	0.874	0.079	2.45e-92	Fibro
Nrp2	2.23e-94	0.620073	0.195	0.048	4.46e-91	Fibro
Efnb2	2.31e-93	0.320408	0.874	0.135	4.61e-90	Fibro
Dnm1	2.47e-93	0.627119	0.241	0.032	4.94e-90	Fibro
Fbln5	4.45e-92	0.528181	0.276	0.041	8.9e-89	Fibro
Smarce1	4.95e-92	0.361319	0.92	0.128	9.91e-89	Fibro
Flrt2	1.1e-91	0.458767	0.96	0.24	2.2e-88	Fibro
Cacna2d1	4.77e-90	0.329248	0.213	0.079	9.54e-87	Fibro
Pdgfrl	7.79e-90	0.671452	0.759	0.06	1.56e-86	Fibro
Nfkbiz	1.22e-89	0.541454	0.184	0.052	2.44e-86	Fibro
Fibin	4.27e-89	0.405037	0.287	0.059	8.54e-86	Fibro
Taldo1	7.42e-89	0.278276	0.897	0.131	1.48e-85	Fibro
Csrnp1	3.33e-88	0.486151	0.247	0.062	6.65e-85	Fibro
Fzd1	5.62e-88	0.317117	0.908	0.184	1.12e-84	Fibro
Lrrc17	1.01e-87	0.448349	0.241	0.005	2.01e-84	Fibro
Pbrm1	1.37e-87	0.72632	0.954	0.179	2.73e-84	Fibro
Vim	1.55e-87	0.870276	0.937	0.212	3.1e-84	Fibro
Igsf3	6.1e-87	0.364646	0.833	0.071	1.22e-83	Fibro
Slc44a1	1.4e-85	0.256651	0.822	0.106	2.8e-82	Fibro
Rap2a	2.46e-84	0.336925	0.874	0.143	4.93e-81	Fibro
Maff	2.03e-83	0.387975	0.787	0.044	4.06e-80	Fibro
Medag	9.53e-83	0.288075	0.115	0.002	1.91e-79	Fibro
Stard4	4.15e-82	0.251176	0.885	0.159	8.3e-79	Fibro
C1qtnf3	4.09e-78	0.684029	0.253	0.027	8.19e-75	Fibro
Fndc1	4.59e-77	1.30359	0.713	0.019	9.18e-74	Fibro
Nbl1	3.88e-75	0.598984	0.799	0.058	7.77e-72	Fibro
Bcl11b	7.13e-75	0.311311	0.253	0.093	1.43e-71	Fibro
Cspg4	5.62e-74	0.539288	0.253	0.055	1.12e-70	Fibro
Igfbp3	8.82e-74	0.644218	0.236	0.021	1.76e-70	Fibro
Clmp	4.2e-73	0.717341	0.299	0.012	8.41e-70	Fibro
Gng11	1.06e-72	0.256173	0.236	0.099	2.12e-69	Fibro
Efna5	1.48e-72	0.303355	0.247	0.055	2.96e-69	Fibro
Ltbp4	1.8e-71	0.500892	0.276	0.03	3.6e-68	Fibro
Anp32e	2.31e-71	0.495384	0.908	0.171	4.62e-68	Fibro
Hnrnph1	3.6e-71	0.953509	0.966	0.228	7.2e-68	Fibro
Mmp11	3.79e-71	1.52495	0.764	0.066	7.59e-68	Fibro
Foxp4	1.64e-70	0.356129	0.184	0.052	3.29e-67	Fibro
Gpc3	3.76e-70	1.96513	0.753	0.054	7.51e-67	Fibro
Cd9	5.5e-69	0.43734	0.925	0.191	1.1e-65	Fibro
Ehd2	8.22e-68	0.517244	0.126	0.015	1.64e-64	Fibro
Tle1	1.99e-66	0.268457	0.833	0.164	3.97e-63	Fibro
Serpinh1	8.11e-66	0.611843	0.914	0.172	1.62e-62	Fibro
Lamb1	1.05e-65	0.275988	0.333	0.025	2.1e-62	Fibro
Pdap1	1.05e-65	0.995164	0.925	0.205	2.11e-62	Fibro
Rpl9	1.36e-65	0.983708	0.92	0.238	2.72e-62	Fibro
Fkbp3	1.62e-64	0.287582	0.879	0.136	3.25e-61	Fibro
Ramp2	5.33e-64	0.743926	0.828	0.169	1.07e-60	Fibro
Col11a1	8.06e-64	0.358982	0.253	0.055	1.61e-60	Fibro
H19	2.36e-63	1.85372	0.764	0.082	4.72e-60	Fibro
Cd55	3.33e-63	0.392272	0.184	0.015	6.67e-60	Fibro
Chst14	5.05e-63	0.391976	0.259	0.109	1.01e-59	Fibro
Rplp1	9.25e-63	0.993399	0.925	0.269	1.85e-59	Fibro
Sfrp2	1.1e-62	0.587602	0.247	0.02	2.19e-59	Fibro
Mfap4	4.1e-62	1.32309	0.701	0.047	8.2e-59	Fibro
Lpar1	4.36e-62	0.416358	0.282	0.042	8.72e-59	Fibro
Adamts2	7.73e-61	0.57668	0.305	0.025	1.55e-57	Fibro
Nt5e	7.74e-61	0.633153	0.293	0.017	1.55e-57	Fibro
Col8a2	1.89e-60	0.383392	0.253	0.023	3.78e-57	Fibro
Nrp1	1.61e-58	0.296781	0.822	0.154	3.23e-55	Fibro
Gsto1	2.46e-58	0.270698	0.787	0.113	4.92e-55	Fibro
Hmgn1	1.59e-57	0.842991	0.931	0.242	3.18e-54	Fibro
Rarg	2.99e-57	0.800865	0.282	0.063	5.99e-54	Fibro
Lsp1	4.63e-57	0.562929	0.224	0.051	9.26e-54	Fibro
Phactr2	2.27e-56	0.39142	0.276	0.089	4.54e-53	Fibro
Matn2	5.49e-56	0.524853	0.282	0.022	1.1e-52	Fibro
Cd34	4.5e-55	1.05023	0.557	0.002	9e-52	Fibro
Fbn2	1.66e-54	1.32523	0.678	0.017	3.32e-51	Fibro
Rpl39	4.66e-54	0.661333	0.954	0.304	9.32e-51	Fibro
Sema3c	1.64e-53	0.691516	0.201	0.029	3.28e-50	Fibro
Eif4a1	2.71e-53	1.05764	0.931	0.296	5.42e-50	Fibro
Atpif1	2.45e-51	0.875247	0.879	0.21	4.91e-48	Fibro
Rpsa	4.92e-51	1.04877	0.816	0.16	9.84e-48	Fibro
Gsn	4.92e-51	0.634203	0.276	0.035	9.84e-48	Fibro
Raph1	4.96e-51	0.464546	0.77	0.149	9.92e-48	Fibro
Crlf1	5.12e-51	0.468073	0.155	0.028	1.02e-47	Fibro
Prss35	1.24e-50	0.342935	0.77	0.156	2.48e-47	Fibro
Rps20	3.65e-49	0.505724	0.931	0.277	7.29e-46	Fibro
Nkd1	6.52e-49	0.828661	0.236	0.047	1.3e-45	Fibro
Tead2	1.05e-48	0.75828	0.73	0.048	2.1e-45	Fibro
Pcdh18	1.1e-48	0.854785	0.718	0.049	2.21e-45	Fibro
Hnrnpc	1.31e-48	0.937755	0.937	0.3	2.63e-45	Fibro
Pamr1	2.07e-48	0.302853	0.282	0.097	4.14e-45	Fibro
Rps28	1.01e-47	0.675059	0.954	0.336	2.02e-44	Fibro
Kitl	3.32e-47	0.92088	0.747	0.08	6.65e-44	Fibro
Dut	2.55e-46	0.379165	0.684	0.069	5.11e-43	Fibro
Psip1	4.62e-46	0.359176	0.908	0.227	9.23e-43	Fibro
Ebf1	1.44e-45	0.653866	0.27	0.026	2.89e-42	Fibro
Lama2	4.67e-45	0.325711	0.282	0.159	9.35e-42	Fibro
Rps11	5.42e-45	1.00182	0.828	0.204	1.08e-41	Fibro
Igfbp4	2.09e-44	1.85863	0.724	0.055	4.17e-41	Fibro
Rpl6	7.57e-44	0.759108	0.925	0.326	1.51e-40	Fibro
Rplp0	2.97e-43	0.449817	0.862	0.208	5.94e-40	Fibro
Ndnf	3.56e-43	0.437157	0.224	0.047	7.11e-40	Fibro
Col4a2	1.07e-42	1.13787	0.695	0.048	2.14e-39	Fibro
Dlk1	2.19e-41	2.18314	0.649	0.02	4.38e-38	Fibro
Olfm2	8.51e-41	0.330997	0.753	0.134	1.7e-37	Fibro
Gpr153	1.69e-40	0.296949	0.299	0.177	3.38e-37	Fibro
Col16a1	1.88e-40	0.361542	0.305	0.039	3.75e-37	Fibro
Msn	1.27e-39	0.287441	0.27	0.09	2.54e-36	Fibro
Cd44	4.73e-39	0.413614	0.305	0.052	9.47e-36	Fibro
Zeb2	5.24e-39	0.492816	0.805	0.19	1.05e-35	Fibro
Rpl31	7.11e-39	0.484858	0.897	0.271	1.42e-35	Fibro
Trps1	3.16e-38	0.442814	0.293	0.16	6.32e-35	Fibro
Rpl27a	1.47e-37	0.490239	0.908	0.295	2.94e-34	Fibro
Rps5	2.29e-37	0.368264	0.902	0.279	4.58e-34	Fibro
Gnb4	3.28e-37	0.281432	0.282	0.13	6.56e-34	Fibro
Bicc1	5.68e-37	0.665449	0.31	0.025	1.14e-33	Fibro
Hoxc13	8.04e-37	0.707708	0.184	0.022	1.61e-33	Fibro
S100a11	2.06e-36	1.70046	0.69	0.064	4.11e-33	Fibro
Colec12	8.45e-36	0.514239	0.316	0.086	1.69e-32	Fibro
Rplp2	1.94e-35	0.289029	0.851	0.22	3.89e-32	Fibro
Rps26	2.31e-35	0.263217	0.966	0.343	4.61e-32	Fibro
Rhoj	3.48e-34	0.325362	0.328	0.102	6.96e-31	Fibro
Tpt1	5.01e-34	0.533295	0.966	0.459	1e-30	Fibro
Rps23	1.46e-33	0.431363	0.868	0.25	2.91e-30	Fibro
Klf2	1.57e-33	1.71505	0.667	0.071	3.15e-30	Fibro
Ppic	2.82e-33	1.19786	0.695	0.054	5.64e-30	Fibro
Rpl12	7.3e-33	0.616015	0.764	0.13	1.46e-29	Fibro
Anxa2	1.99e-32	1.5758	0.661	0.057	3.98e-29	Fibro
Cnn2	4.51e-31	0.911574	0.333	0.066	9.02e-28	Fibro
Ugdh	1e-30	0.385415	0.316	0.141	2e-27	Fibro
Rpl32	5.09e-30	0.358438	0.805	0.198	1.02e-26	Fibro
Col27a1	4.21e-29	0.299795	0.305	0.053	8.42e-26	Fibro
Emp1	7.14e-29	1.13272	0.667	0.049	1.43e-25	Fibro
Fat4	8.17e-29	0.717472	0.644	0.048	1.63e-25	Fibro
Hspa5	5.14e-28	0.635509	0.948	0.427	1.03e-24	Fibro
Ifitm3	5.71e-28	0.472653	0.305	0.069	1.14e-24	Fibro
Rps13	1.64e-27	0.404055	0.885	0.324	3.29e-24	Fibro
Capn6	5.83e-27	0.988629	0.374	0.043	1.17e-23	Fibro
Rps8	7.03e-27	0.343518	0.948	0.401	1.41e-23	Fibro
Eef1b2	8.55e-27	0.524358	0.822	0.244	1.71e-23	Fibro
Cdh11	1.02e-26	0.978847	0.747	0.207	2.05e-23	Fibro
Ltbp1	1.02e-26	0.464202	0.316	0.075	2.05e-23	Fibro
Rpl4	1.1e-26	0.254312	0.828	0.229	2.2e-23	Fibro
Eif2s2	1.16e-26	0.914665	0.764	0.192	2.32e-23	Fibro
Nfix	1.8e-26	0.44138	0.971	0.425	3.6e-23	Fibro
Kdelr3	4.04e-26	0.708066	0.351	0.022	8.08e-23	Fibro
Itih5	4.52e-25	0.28522	0.362	0.206	9.04e-22	Fibro
Crabp1	9.77e-25	1.18514	0.368	0.016	1.95e-21	Fibro
Gap43	3.08e-24	0.9947	0.356	0.149	6.16e-21	Fibro
Col9a1	3.47e-24	1.08663	0.385	0.018	6.93e-21	Fibro
Rps25	1.82e-23	0.379796	0.828	0.271	3.64e-20	Fibro
Ckap4	3.73e-23	0.668239	0.73	0.155	7.46e-20	Fibro
Rpl14	3.86e-23	0.295566	0.759	0.166	7.71e-20	Fibro
Pold1	2.8e-22	0.273489	0.316	0.055	5.6e-19	Fibro
Cdo1	3.21e-22	0.562238	0.345	0.045	6.42e-19	Fibro
Eef1a1	1.3e-21	0.290754	0.983	0.577	2.59e-18	Fibro
Actn1	3.2e-21	0.572835	0.316	0.062	6.4e-18	Fibro
Olfml3	7.97e-21	0.252865	0.351	0.036	1.59e-17	Fibro
Nrn1	2.07e-20	0.478663	0.351	0.097	4.13e-17	Fibro
Fbln2	4.81e-20	1.4481	0.644	0.102	9.62e-17	Fibro
P4hb	4.82e-20	0.652983	0.759	0.223	9.65e-17	Fibro
Grb10	4.91e-20	0.920277	0.649	0.042	9.82e-17	Fibro
Ecm1	1.19e-19	0.305094	0.569	0.043	2.38e-16	Fibro
Rpl36a	6.71e-19	0.620402	0.707	0.16	1.34e-15	Fibro
Thy1	1.59e-18	0.879678	0.73	0.214	3.19e-15	Fibro
Eln	1.83e-18	1.72192	0.632	0.066	3.66e-15	Fibro
Sema5a	2.71e-18	1.26561	0.615	0.061	5.42e-15	Fibro
Tceal9	4.44e-18	0.399538	0.713	0.145	8.89e-15	Fibro
Ogn	6.11e-18	1.92465	0.54	0.001	1.22e-14	Fibro
Frem1	8.94e-18	0.57552	0.351	0.073	1.79e-14	Fibro
Aspn	2.18e-17	1.09936	0.402	0.025	4.35e-14	Fibro
Rpl18a	5.87e-17	0.299397	0.753	0.216	1.17e-13	Fibro
Penk	7.01e-17	1.21199	0.397	0.003	1.4e-13	Fibro
Sparc	8.04e-17	0.35097	1	0.628	1.61e-13	Fibro
Rnase4	1.52e-16	0.652748	0.379	0.037	3.04e-13	Fibro
Tgfbr2	3.62e-16	1.11887	0.58	0.034	7.23e-13	Fibro
Mmp14	4.86e-16	0.637772	0.741	0.243	9.72e-13	Fibro
Aebp1	6e-16	0.671086	0.345	0.015	1.2e-12	Fibro
Postn	7.09e-16	1.11847	0.552	0.004	1.42e-12	Fibro
Calu	2e-15	0.264455	0.73	0.186	4.01e-12	Fibro
Ly6e	2.33e-15	0.425452	0.339	0.057	4.66e-12	Fibro
Col7a1	3.54e-15	0.874721	0.46	0.023	7.08e-12	Fibro
Nid1	4.01e-15	0.821975	0.621	0.124	8.02e-12	Fibro
Loxl2	1.39e-14	0.994736	0.408	0.004	2.79e-11	Fibro
Nt5dc2	1.85e-14	0.34367	0.351	0.08	3.7e-11	Fibro
Txn1	4.53e-14	0.503434	0.724	0.201	9.07e-11	Fibro
Mef2c	5.44e-14	0.579335	0.402	0.094	1.09e-10	Fibro
Mmp2	9.19e-14	1.4815	0.598	0.036	1.84e-10	Fibro
Plagl1	2.61e-13	1.59071	0.598	0.075	5.21e-10	Fibro
Sulf2	9.02e-13	0.475887	0.351	0.056	1.8e-09	Fibro
Itga5	1.37e-12	0.483897	0.385	0.015	2.74e-09	Fibro
Sh3pxd2a	4.07e-12	1.04415	0.575	0.014	8.14e-09	Fibro
Islr	7.67e-12	0.528444	0.402	0.159	1.53e-08	Fibro
Rcn3	1.58e-11	1.11002	0.598	0.034	3.16e-08	Fibro
Olfml2b	1.75e-11	0.484362	0.408	0.06	3.5e-08	Fibro
Mest	1.61e-10	1.34424	0.592	0.035	3.22e-07	Fibro
Mfap2	2.33e-10	0.408008	0.626	0.094	4.66e-07	Fibro
Tnfaip6	9.12e-10	0.762336	0.282	0.043	1.82e-06	Fibro
Ppp1r15a	1.99e-09	0.737087	0.368	0.076	3.98e-06	Fibro
Ptn	2.23e-09	0.289963	1	0.582	4.46e-06	Fibro
Meg3	2.66e-09	0.853737	0.667	0.238	5.31e-06	Fibro
Nap1l1	4.17e-09	0.422985	0.701	0.233	8.34e-06	Fibro
Sept11	4.57e-09	0.479163	0.42	0.134	9.14e-06	Fibro
Creb3l1	8.83e-09	0.250564	0.425	0.144	1.77e-05	Fibro
Ybx1	1.19e-08	0.266365	0.759	0.316	2.38e-05	Fibro
Myl9	1.82e-08	0.448154	0.557	0.079	3.63e-05	Fibro
Sh3bgrl3	1.89e-07	0.436378	0.414	0.103	0.000377403	Fibro
Zfhx4	2.29e-07	0.536705	0.414	0.134	0.000457914	Fibro
Runx1t1	4.47e-07	0.600128	0.598	0.144	0.000894683	Fibro
Dkk3	5.03e-07	0.278748	0.615	0.151	0.00100511	Fibro
Fth1	1.32e-06	0.253048	0.77	0.371	0.00263043	Fibro
Cdon	1.66e-06	0.693389	0.42	0.088	0.00332679	Fibro
Emp3	1.92e-06	0.948008	0.5	0.008	0.00383237	Fibro
Smc6	4.67e-06	0.335486	0.414	0.151	0.00933111	Fibro
Fosb	1.11e-05	0.317085	0.661	0.217	0.0221304	Fibro
Rpl22	1.23e-05	0.26772	0.632	0.168	0.0246914	Fibro
Nono	1.92e-05	0.258312	0.655	0.22	0.0383884	Fibro
Pdia5	4e-05	0.329802	0.132	0.03	0.07991	Fibro
Pcolce	4.05e-05	0.565643	0.431	0.008	0.0809068	Fibro
Tagln2	5.56e-05	0.754475	0.402	0.056	0.111219	Fibro
Col12a1	8.74e-05	0.958777	0.552	0.023	0.174848	Fibro
Ncl	8.84e-05	0.252393	0.661	0.228	0.17684	Fibro
B2m	0.000321253	0.482644	0.466	0.193	0.642506	Fibro
Zic3	0.000684106	0.260965	0.448	0.094	1	Fibro
Lmna	0.000967117	1.0708	0.546	0.032	1	Fibro
Fn1	0.00110323	1.34875	0.54	0.024	1	Fibro
Igfbp5	0.00116483	0.338169	0.494	0.258	1	Fibro
Cavin3	0.0013055	0.520455	0.471	0.169	1	Fibro
S100a6	0.00204103	1.16884	0.557	0.16	1	Fibro
Vcan	0.00224179	0.45641	0.471	0.169	1	Fibro
Arpc1b	0.00253957	0.690061	0.443	0.065	1	Fibro
Kctd12	0.00356086	0.604644	0.46	0.122	1	Fibro
Crtap	0.00498022	0.927703	0.54	0.086	1	Fibro
Prrx1	0.00553729	0.547308	0.563	0.132	1	Fibro
Myadm	0.00727082	0.556095	0.546	0.061	1	Fibro
Gpx1	0.0091871	0.523113	0.443	0.083	1	Fibro
Ctss	0	4.34404	0.895	0.004	0	Microglia/Macro
Csf1r	0	4.21225	0.842	0	0	Microglia/Macro
Laptm5	0	3.25137	0.807	0.007	0	Microglia/Macro
Fcrls	0	3.22588	0.719	0.009	0	Microglia/Macro
Cd53	0	2.84785	0.649	0.007	0	Microglia/Macro
Itgam	0	2.71186	0.632	0	0	Microglia/Macro
Cyth4	0	2.64613	0.649	0	0	Microglia/Macro
Rasgrp3	0	2.18877	0.544	0.001	0	Microglia/Macro
Gngt2	0	0.771328	0.211	0	0	Microglia/Macro
Apbb1ip	4.96e-298	1.92768	0.404	0.004	9.92e-295	Microglia/Macro
C1qc	5.06e-279	4.15495	0.772	0	1.01e-275	Microglia/Macro
Ly86	2.28e-271	2.91979	0.772	0.002	4.57e-268	Microglia/Macro
Samsn1	1.55e-171	1.24416	0.211	0	3.09e-168	Microglia/Macro
C3ar1	1.22e-156	1.76102	0.404	0	2.43e-153	Microglia/Macro
Cd52	3.4e-140	1.80536	0.351	0.007	6.8e-137	Microglia/Macro
Lpcat2	6.91e-135	2.29104	0.579	0.012	1.38e-131	Microglia/Macro
Fcer1g	5.62e-131	2.74695	0.579	0.007	1.12e-127	Microglia/Macro
Rac2	4.36e-100	1.06136	0.281	0.007	8.71e-97	Microglia/Macro
Irf8	4.63e-94	2.16466	0.474	0.002	9.26e-91	Microglia/Macro
Fyb	2.72e-92	1.76208	0.351	0.006	5.43e-89	Microglia/Macro
Unc93b1	1.7e-89	2.82271	0.772	0.07	3.39e-86	Microglia/Macro
Lcp1	2.86e-87	1.66715	0.368	0.011	5.72e-84	Microglia/Macro
Tmem119	4.45e-71	2.1774	0.491	0.002	8.9e-68	Microglia/Macro
Tyrobp	2.66e-70	2.17714	0.368	0	5.33e-67	Microglia/Macro
Cd68	1.85e-67	2.88359	0.649	0.039	3.7e-64	Microglia/Macro
Hexb	1.87e-63	4.38939	0.965	0.152	3.74e-60	Microglia/Macro
Alox5ap	1.13e-62	1.7024	0.298	0.001	2.27e-59	Microglia/Macro
Cfh	2.08e-62	1.58156	0.421	0.021	4.16e-59	Microglia/Macro
Zfp36	1.29e-46	3.37353	0.825	0.094	2.58e-43	Microglia/Macro
Lgals9	1.01e-39	1.20124	0.298	0.002	2.01e-36	Microglia/Macro
Srgn	2.99e-39	1.19003	0.123	0.001	5.99e-36	Microglia/Macro
Olfml3	8.04e-39	2.78558	0.684	0.038	1.61e-35	Microglia/Macro
Rnase4	4.39e-37	2.28859	0.526	0.04	8.77e-34	Microglia/Macro
Inpp5d	1.35e-34	1.38239	0.333	0.021	2.71e-31	Microglia/Macro
B2m	4.43e-33	2.25476	0.772	0.194	8.87e-30	Microglia/Macro
Kctd12	2.16e-32	2.46757	0.702	0.124	4.32e-29	Microglia/Macro
Hpgds	3.85e-31	1.66531	0.368	0.002	7.69e-28	Microglia/Macro
Slc2a5	7.02e-31	1.52417	0.333	0.001	1.4e-27	Microglia/Macro
Rgs10	1.05e-30	1.96213	0.456	0.042	2.1e-27	Microglia/Macro
Tmsb4x	6.52e-29	1.42983	1	0.502	1.3e-25	Microglia/Macro
Vsir	2.95e-28	2.54206	0.702	0.174	5.9e-25	Microglia/Macro
Arhgap4	2.76e-27	0.863974	0.228	0.014	5.52e-24	Microglia/Macro
Lmo2	2.63e-23	0.733999	0.211	0.006	5.26e-20	Microglia/Macro
Ivns1abp	4.63e-23	2.01351	0.684	0.15	9.27e-20	Microglia/Macro
Kcnk6	1.23e-22	1.1916	0.228	0.001	2.46e-19	Microglia/Macro
Il6ra	4.95e-22	2.00357	0.386	0.011	9.9e-19	Microglia/Macro
Slc40a1	7.85e-22	1.16488	0.281	0.003	1.57e-18	Microglia/Macro
Zfhx3	1.5e-21	1.96456	0.526	0.114	3e-18	Microglia/Macro
Ptpre	3.04e-21	1.1313	0.298	0.022	6.07e-18	Microglia/Macro
Ly6e	3.33e-21	2.06724	0.456	0.06	6.65e-18	Microglia/Macro
Klf2	1.97e-20	2.25862	0.526	0.079	3.93e-17	Microglia/Macro
Coro1a	3.97e-20	1.61334	0.351	0.026	7.95e-17	Microglia/Macro
Ctsc	7.11e-20	1.68449	0.439	0.074	1.42e-16	Microglia/Macro
Cst3	9.82e-19	1.42336	0.965	0.847	1.96e-15	Microglia/Macro
Grn	2.84e-18	2.02522	0.632	0.194	5.68e-15	Microglia/Macro
Maf	5.88e-18	2.49512	0.579	0.101	1.18e-14	Microglia/Macro
Pou2f2	9.41e-18	1.64434	0.439	0.081	1.88e-14	Microglia/Macro
Dusp6	1.09e-17	1.97044	0.579	0.173	2.18e-14	Microglia/Macro
Fos	2.78e-17	1.10736	0.877	0.364	5.55e-14	Microglia/Macro
Elmo1	2.62e-16	1.60796	0.404	0.089	5.23e-13	Microglia/Macro
Entpd1	6.1e-15	1.46773	0.404	0.114	1.22e-11	Microglia/Macro
Cmtm6	6.67e-15	1.83632	0.474	0.128	1.33e-11	Microglia/Macro
Arl4c	2.8e-14	1.6028	0.579	0.2	5.59e-11	Microglia/Macro
Stab1	3.2e-14	1.42909	0.228	0.012	6.39e-11	Microglia/Macro
Sparc	1.27e-13	0.957075	0.93	0.633	2.54e-10	Microglia/Macro
Ccl9	2.33e-13	0.700079	0.123	0	4.66e-10	Microglia/Macro
Cracr2b	2.76e-13	0.927111	0.14	0.001	5.51e-10	Microglia/Macro
Sh3bgrl3	6.44e-13	1.67672	0.439	0.106	1.29e-09	Microglia/Macro
Cd83	7.11e-13	0.827425	0.228	0.002	1.42e-09	Microglia/Macro
Mgat4a	2.49e-12	0.962208	0.298	0.036	4.99e-09	Microglia/Macro
Marcks	5.41e-12	1.03956	0.807	0.441	1.08e-08	Microglia/Macro
Col15a1	5.56e-12	1.26517	0.175	0.003	1.11e-08	Microglia/Macro
St3gal6	6.29e-12	1.6529	0.386	0.044	1.26e-08	Microglia/Macro
Pecam1	7.23e-12	1.39475	0.14	0.015	1.45e-08	Microglia/Macro
Icam1	3.33e-11	0.579586	0.193	0.012	6.66e-08	Microglia/Macro
Ctsh	6.98e-11	1.62003	0.351	0.017	1.4e-07	Microglia/Macro
Cd34	7.83e-11	1.25789	0.158	0.011	1.57e-07	Microglia/Macro
Tmem63a	8.67e-11	1.3281	0.351	0.102	1.73e-07	Microglia/Macro
Dock8	9.67e-11	1.0789	0.281	0.07	1.93e-07	Microglia/Macro
Retreg1	9.77e-11	1.12128	0.421	0.137	1.95e-07	Microglia/Macro
Tgfbr2	1.88e-10	1.39568	0.316	0.042	3.76e-07	Microglia/Macro
Arid3b	5.4e-10	0.637761	0.228	0.049	1.08e-06	Microglia/Macro
Man1a	7.38e-10	0.723311	0.281	0.069	1.48e-06	Microglia/Macro
Cd93	1.62e-09	0.391978	0.158	0.009	3.23e-06	Microglia/Macro
Fam72a	2.26e-09	0.527621	0.246	0.06	4.53e-06	Microglia/Macro
Gpx1	2.54e-09	1.27712	0.333	0.087	5.08e-06	Microglia/Macro
Egr1	3.4e-09	0.852868	0.684	0.315	6.8e-06	Microglia/Macro
Lrmp	6.05e-09	1.15829	0.14	0	1.21e-05	Microglia/Macro
Lyn	8.72e-09	1.13893	0.281	0.047	1.74e-05	Microglia/Macro
Msn	1.53e-08	1.43568	0.333	0.092	3.06e-05	Microglia/Macro
Ace	2.07e-08	0.552894	0.123	0.018	4.14e-05	Microglia/Macro
Pabpc1	2.26e-08	1.0789	0.526	0.23	4.52e-05	Microglia/Macro
Arid3a	3.08e-08	0.869018	0.228	0.025	6.17e-05	Microglia/Macro
Sh2d3c	3.5e-08	0.83454	0.228	0.046	6.99e-05	Microglia/Macro
Fth1	3.93e-08	0.846262	0.684	0.376	7.86e-05	Microglia/Macro
Pmaip1	3.93e-08	0.535847	0.14	0.008	7.87e-05	Microglia/Macro
Ctsb	4.3e-08	1.50416	0.702	0.454	8.6e-05	Microglia/Macro
Tmcc3	4.87e-08	0.914584	0.368	0.131	9.73e-05	Microglia/Macro
Sh2d6	5.58e-08	0.300204	0.175	0.031	0.00011168	Microglia/Macro
Plvap	6.61e-08	0.522659	0.105	0.002	0.000132184	Microglia/Macro
Gatm	1.28e-07	1.53982	0.491	0.215	0.000256919	Microglia/Macro
Arpc1b	2.28e-07	1.46421	0.316	0.07	0.000455261	Microglia/Macro
Mef2c	2.42e-07	1.34538	0.333	0.098	0.000483661	Microglia/Macro
Tspan18	3.4e-07	1.05518	0.246	0.063	0.000680273	Microglia/Macro
Lpgat1	3.45e-07	0.796368	0.281	0.081	0.000690186	Microglia/Macro
Ostf1	5.38e-07	1.07922	0.316	0.124	0.00107548	Microglia/Macro
Crybg3	5.49e-07	0.272744	0.175	0.025	0.00109811	Microglia/Macro
Mertk	9.92e-07	1.0864	0.509	0.272	0.00198441	Microglia/Macro
Klf6	1.13e-06	1.20044	0.491	0.242	0.00225304	Microglia/Macro
Rps29	1.19e-06	0.830978	0.667	0.385	0.00237368	Microglia/Macro
Nuak1	1.38e-06	1.19395	0.281	0.066	0.00276758	Microglia/Macro
Rps24	1.49e-06	0.703742	0.596	0.342	0.0029769	Microglia/Macro
Rplp1	1.53e-06	0.724682	0.544	0.279	0.00305518	Microglia/Macro
Esam	1.55e-06	0.573983	0.123	0.02	0.00310396	Microglia/Macro
Lcp2	1.77e-06	1.07045	0.123	0	0.00353872	Microglia/Macro
Scnn1a	3.15e-06	0.353451	0.193	0.048	0.00630217	Microglia/Macro
Mmp2	3.92e-06	0.903884	0.246	0.045	0.00783765	Microglia/Macro
Fosb	4.09e-06	0.890981	0.509	0.223	0.00817215	Microglia/Macro
Rps12	1.01e-05	0.765305	0.491	0.26	0.0202285	Microglia/Macro
Kdr	1.46e-05	0.67578	0.123	0.017	0.0292708	Microglia/Macro
Eef1a1	1.63e-05	0.4912	0.807	0.583	0.0325349	Microglia/Macro
0610040J01Rik	1.67e-05	0.616126	0.246	0.094	0.0334588	Microglia/Macro
Rps9	1.87e-05	0.544112	0.632	0.402	0.037377	Microglia/Macro
Pycard	2.48e-05	0.870459	0.193	0.021	0.0495862	Microglia/Macro
Sema4d	3.48e-05	0.915812	0.316	0.142	0.0695103	Microglia/Macro
Selenop	3.91e-05	0.679232	0.825	0.654	0.0782899	Microglia/Macro
Fscn1	3.94e-05	0.812914	0.386	0.187	0.0788527	Microglia/Macro
Clcn5	4.14e-05	0.344086	0.053	0.123	0.0828897	Microglia/Macro
Lbr	5.02e-05	0.355632	0.246	0.108	0.100421	Microglia/Macro
Slc12a2	5.63e-05	0.732232	0.298	0.134	0.112549	Microglia/Macro
H3f3b	9.87e-05	0.263478	0.702	0.427	0.197348	Microglia/Macro
Nrros	0.000115129	1.14096	0.351	0.188	0.230258	Microglia/Macro
Rps27a	0.000121757	0.709013	0.474	0.275	0.243514	Microglia/Macro
Arhgdib	0.000125142	1.08102	0.193	0.005	0.250283	Microglia/Macro
Baz1a	0.000134212	0.593398	0.193	0.042	0.268424	Microglia/Macro
Eif5a	0.000135369	0.79157	0.456	0.279	0.270739	Microglia/Macro
Lyz2	0.000141377	1.68772	0.158	0.007	0.282754	Microglia/Macro
Col27a1	0.000177836	0.853413	0.246	0.056	0.355673	Microglia/Macro
Mafb	0.000187632	1.41906	0.298	0.085	0.375263	Microglia/Macro
Dusp5	0.000268542	0.333405	0.193	0.055	0.537083	Microglia/Macro
Nfkbia	0.000326971	0.832388	0.281	0.105	0.653942	Microglia/Macro
Ehd4	0.000330784	1.11234	0.211	0.021	0.661568	Microglia/Macro
Basp1	0.000387394	0.303742	0.579	0.332	0.774787	Microglia/Macro
Hnrnpul1	0.000398284	0.544108	0.368	0.213	0.796569	Microglia/Macro
H2-D1	0.000444488	1.59423	0.281	0.118	0.888976	Microglia/Macro
Rrbp1	0.000474229	0.835416	0.456	0.279	0.948459	Microglia/Macro
Dek	0.000610088	0.696252	0.333	0.177	1	Microglia/Macro
Efhd2	0.000673455	1.16746	0.404	0.202	1	Microglia/Macro
[truncated: 36 more rows]
