# Supplementary material for: Multipotent neural stem cells originating from neuroepithelium exist outside the mouse central nervous system
Source: Nat Cell Biol. 2025 Apr 10;27(4):605–18. doi: 10.1038/s41556-025-01641-w (PMC11991921; doi:10.1038/s41556-025-01641-w)
Supplement: Supplementary file 8 — Oligonucleotides used in this paper. [file 41556_2025_1641_MOESM8_ESM.xlsx]

## Sheet: Sheet1
Supplementary Table5 Oligonucleotides used in this paper.
Primers for RT-qPCR
Gapdh_F	CCAATGTGTCCGTCGTGGAT
Gapdh_R	TGCCTGCTTCACCACCTTCT
Pou5f1_F	TGTTCCCGTCACTGCTCTGG
Pou5f1_R	TTGCCTTGGCTCACAGCATC
Sox2_F	TTCGAGGAAAGGGTTCTTGCTG
Sox2_R	TCCTTCCTTGTTTGTAACGGTCCT
Nanog_F	GAACGGCCAGCCTTGGAAT
Nanog_R	GCAACTGTACGTAAGGCTGCAGAA
Olig2_F	CTGCTGGCGCGAAACTACAT
Olig2_R	CGCTCACCAGTCGCTTCAT
Pax6_F	CGCGGATCTGTGTTGCTCAT
Pax6_R	CTTAAATCCATGGCAAATCTTGTCG
Sox1_F	GGCCGAGTGGAAGGTCATGT
Sox1_R	TCCGGGTGTTCCTTCATGTG
Nestin_F	AGGACCAGGTGCTTGAGAGA
Nestin_R	TTCGAGAGATTCGAGGGAGA
Ascl1_F	CCAACTACTCCAACGACTTGAACTC
Ascl1_R	TCCTGCCATCCTGCTTCCAAAG
Gfap_F	GCTAGCCCTGGACATCGAGAT
Gfap_R	GTGGCCTTCTGACACGGAT
Snai2_F	CACA TTCGAACCCACACA TTGCCT
Snai2_R	TGTGCCCTCAGGTTTGA TCTGTCT
Thy1_F	TTACCCTAGCCAACTTCACCACCA
Thy1_R	AAA TGAAGTCCAGGGCTTGGAGGA
Snai1_F	TTGTGTCTGCACGACCTGTGGAAA
Snai1_R	TCTTCACA TCCGAGTGGGTTTGGA
Tubb3_F	CCTTCACCCAAAGTGTCGG
Tubb3_R	AGAGGGCTTCATTGTCGATG
Mbp_F	TCACAGAAGAGACCCTCACA
Mbp_R	GCCGTAGTGGGTAGTTCTTG
Plp1_F	TGCTCGGCTGTACCTGTGTACATT
Plp1_R	TACATTCTGGCATCAGCGCAGAGA
Primers for genotyping
Cre_F	CCACGACCAAGTGACAGCAATG
Cre_R	CAGAGACGGAAATCCATCGCTC
