# Supplementary material for: Multipotent neural stem cells originating from neuroepithelium exist outside the mouse central nervous system
Source: Nat Cell Biol. 2025 Apr 10;27(4):605–18. doi: 10.1038/s41556-025-01641-w (PMC11991921; doi:10.1038/s41556-025-01641-w)
Supplement: Supplementary file 9 — Contains numerical source data for Figs. 1–4 and Extended Data Figs. 1–4, 7 and 8 in separated and labelled tabs, combined in a single Excel spreadsheet. [file 41556_2025_1641_MOESM9_ESM.xlsx]

## Sheet: Figure 1
Source data of Figure 1
Number of NSC-like clusters obtained from passage-4 embryonic limb cells after treatment with different pH conditions
	PH 4.6	4.8	5.0	5.2	5.4	5.6	5.8	6.0	Neg con
Experiment1	0	0	0	0	2	0	0	0	0
Experiment2	0	0	0	0	2	0	0	0	0
Experiment3	0	0	0	2	1	0	0	0	0
Experiment4	0	2	1	1	0	0	1	0	0
Experiment5	0	2	2	3	2	1	1	1	0
Experiment6	0	0	1	1	1	2	1	0	0
Experiment7	0	1	0	0	0	0	1	0	0
Experiment8	0	0	0	0	0	0	0	0	0
Experiment9	0	0	0	0	1	0	0	0	0
Experiment10	0	0	0	0	0	0	0	0	0
Experiment11	0	0	1	0	0	0	0	0	0
Experiment12	0	0	0	0	0	0	0	0	0
Number of NSC-like clusters obtained from passage-2 adult lung cells after treatment with different pH conditions
	PH 4.8	5.0	5.2	5.4	5.6	5.8	6.0	Neg con
Experiment1	0	0	0	0	0	0	0	0
Experiment2	0	0	0	1	0	0	0	0
Experiment3	0	0	0	0	0	0	0	0
Experiment4	0	0	0	0	0	0	0	0
Experiment5	0	0	1	0	0	0	0	0
Experiment6	0	0	0	0	0	0	0	0
Experiment7	0	0	0	0	0	0	0	0
Experiment8	0	0	0	0	0	0	0	0
Experiment9	0	0	1	0	0	0	0	0
Experiment10	0	0	0	0	0	0	0	0
Proliferation rates of passage-90 ldNSCs and control NSCs
	Day 0	Day2	Day 4
ellNSCs	10000	20000	101000
	10000	20000	107500
	10000	19325	138500
allNSCs	10000	20000	101000
	10000	21000	109500
	10000	20140	103400
Control NSCs	10000	17500	119200
	10000	21000	101000
	10000	20800	114000
Relative gene expression level comapre to brain control NSCs.
	Sox2	Olig2	Pax6	Sox1	Nestin	Ascl1	Gfap
ellNSCs	1.34132	0.573832	3.41882	0.0934313	0.575126	1.11996	0.48441
	1.3642	0.562997	1.75309	0.0465573	0.507982	1.09062	0.399925
	1.25714	0.545821	1.96455	0.0512626	0.588841	0.840459	0.415638
allNSCs	0.90818	0.941609	0.734126	1.66977	0.786463	0.496047	4.84635
	0.891898	1.17218	0.774534	1.79595	0.762257	0.492177	5.01622
	0.748072	0.483236	0.773514	1.51367	0.881939	0.389299	2.57916
Control NSCs	1	1	1	1	1	1	1
	1	1	1	1	1	1	1
	1	1	1	1	1	1	1
Limbs Firbo	0.00480066	0.000156733	0.0386926	0.0372956	0.0254049	0.000278459	0.0152897
	0.00448073	2.888e-05	0.0580846	0.0270308	0.0240562	0.000445604	0.0784056
	0.00785894	0.000381085	0.0297122	0.0211999	0.028726	0.00059662	0.0316994
Lung Fibro	0.000982776	7.10749e-05	0.0209675	0.00542053	0.00416303	0.000135085	0.00314004
	0.00129687	0.000247823	0.0228004	0.00991927	0.00165661	0.000235277	0.0110348
	0.000550431	0.000429814	0.00598804	0.00667045	0.0036662	0.000477802	0.0106441

## Sheet: Figure 2
Source data of Figure 2
Relative differentiation efficiency to brain control NSCs in vitro (%).
	Cell number	Tuj1+ cell number	% differentiated neurons	Relative differentiation efficiency to brian control NSCs (%)
ellNSCs	85	8	9.41176	80.3224
	66	8	12.1212	103.446
	58	8	13.7931	117.714
allNSCs	56	6	10.7143	91.4384
	78	10	12.8205	109.414
	66	6	9.09091	77.5841
Control NSCs	73	8	10.9589	93.5261
	62	7	11.2903	96.3545
	62	8	12.9032	110.119
	Cell number	GFAP+ cell number	% differentiated astrocytes
ellNSCs	59	50	84.7458	96.2919
	86	78	90.6977	103.055
	106	93	87.7358	99.6894
allNSCs	65	59	90.7692	103.136
	77	67	87.013	98.868
	118	104	88.1356	100.144
Control NSCs	67	60	89.5522	101.753
	93	81	87.0968	98.9632
	103	90	87.3786	99.2835
	Cell number	MBP+ cell number	% differentiated Oligodentrocytes
ellNSCs	60	2	3.33333	109.488
	68	2	2.94118	96.6074
	40	1	2.5	82.1163
allNSCs	76	2	2.63158	86.4382
	44	1	2.27273	74.6512
	60	2	3.33333	109.488
Control NSCs	61	2	3.27869	107.693
	36	1	2.77778	91.2403
	65	2	3.07692	101.066

## Sheet: Figure 3
Sourse data of Figure 3
Cluster forming efficiency from sorted Nes-GFP+ cells.
	sorted GFP+ cells	NSC colony number
Brain	1000	766
	1000	634
	1000	689
Adult lung	10000	2
	10000	1
	10000	1
Postantal Tail	10000	6
	10000	5
	10000	9
Relative gene expression level comapre to brain control NSCs.
	Sox2	Olig2	Pax6	Sox1	Nestin	Ascl1
Lung pNSCs	2.93661	0.23449	1.37154	0.905163	0.600547	0.3767
	1.63858	0.372884	1.25876	0.885307	0.912407	0.3755
	0.957968	0.356754	1.23482	1.173	0.3998	0.5558
Tail pNSCs	1.02658	0.9992	0.644	1.6667	0.6667	0.6021
	0.896919	1.1012	0.853	1.6767	0.7325	0.5558
	1.04554	1.1231	0.8571	1.2648	1.2523	0.69
Control NSCs	1	1	1	1	1	1
	1	1	1	1	1	1
	1	1	1	1	1	1
Lung cells	0.000298253	0.000277129	0.017445	0.0468715	0.00344217	0.000162188
	0.000172507	0.000403874	0.0160344	0.059732	0.00523017	7.51261e-05
	0.000318095	0.000722692	0.0233477	0.0500651	0.0221627	0.000101969
Tail cells	0.000478784	0.000763583	0.0698858	0.0743422	0.0321835	0.000281356
	0.000480498	0.000339592	0.0803482	0.0457737	0.0231689	0.0005672
	0.000263045	0.000555191	0.080719	0.0767589	0.0320355	0.000572106

## Sheet: Figure 4
Source data of Figure 4
Relative differentiation efficiency to brain control NSCs in vitro (%).
	cell number	Tuj1+ cells	% differentiated neurons	Relative differentiation efficiency to brian control NSCs (%)
Brain NSCs	1147	266	23.1909	98.9621
	1394	292	20.9469	89.3863
	1288	337	26.1646	111.652
Lung pNSCs	1438	331	23.0181	98.2245
	1053	231	21.9373	93.6126
	1263	323	25.574	109.131
Tail pNSCs	898	204	22.7171	96.9404
	1409	307	21.7885	92.9776
	1182	246	20.8122	88.8113
	cell number	GFAP+ cells	% differentiated astrocytes
Brain NSCs	140	104	74.2857	90.3435
	226	198	87.6106	106.549
	205	174	84.878	103.226
Lung pNSCs	184	160	86.9565	105.753
	169	140	82.8402	100.747
	211	180	85.3081	103.749
Tail pNSCs	210	170	80.9524	98.4513
	159	136	85.5346	104.024
	178	153	85.9551	104.535
	cell number	MBP+ cells	% differentiated Oligodentrocytes
Brain NSCs	867	8	0.922722	92.2722
	958	10	1.04384	104.384
	882	11	1.24717	124.717
Lung pNSCs	1036	13	1.25483	125.483
	864	7	0.810185	81.0185
	871	9	1.0333	103.33
Tail pNSCs	1203	15	1.24688	124.688
	1128	11	0.975177	97.5177
	816	9	1.10294	110.294
Relative differentiation efficiency to brain control NSCs in vivo (%).
	cell number	NeuN+ cell number	% differentiated neurons	Relative differentiation efficiency to brian control NSCs (%)
Brain NSCs	36	2	5.55556	104.825
	35	2	5.71429	107.82
	108	5	4.62963	87.3544
Lung pNSCs	50	3	6	113.211
	104	5	4.80769	90.7142
	45	2	4.44444	83.8602
Tail pNSCs	42	2	4.7619	89.8502
	51	2	3.92157	73.9943
	52	3	5.76923	108.857
	cell number	GFAP+ cell number	% differentiated astrocytes
Brain NSCs	138	86	62.3188	91.6478
	88	60	68.1818	100.27
	83	61	73.494	108.082
Lung pNSCs	124	75	60.4839	88.9492
	112	83	74.1071	108.984
	70	50	71.4286	105.045
Tail pNSCs	66	46	69.697	102.498
	46	32	69.5652	102.304
	50	30	60	88.2376
	cell number	MBP+ cell number	% differentiated Oligodentrocytes
Brain NSCs	53	12	22.6415	100.898
	88	20	22.7273	101.28
	41	9	21.9512	97.8218
Lung pNSCs	87	21	24.1379	107.567
	44	7	15.9091	70.8961
	53	12	22.6415	100.898
Tail pNSCs	35	9	25.7143	114.591
	66	10	15.1515	67.5201
	45	12	26.6667	118.835

## Sheet: Extended Data Fig. 1
Source data of Extended Data Fig. 1
Relative gene expression level comapre to brain control NSCs (ED Figure 1d).
	Snai2	Thy1	Snai1
ellNSCs	3.15393	0.0478313	0.12632
	3.19773	0.0751543	0.136668
	2.31378	0.0508221	0.133291
allNSCs	1.48293	0.109053	0.838365
	0.634262	0.0978422	0.802654
	0.708751	0.169623	0.397562
Control NSCs	1	1	1
	1	1	1
	1	1	1
Limbs Firbo	2655.84	3.72025	61.51
	2528.12	2.45973	59.8322
	2782.66	2.69652	67.8723
Lung Fibro	276.541	3.96302	31.386
	249.752	2.74784	23.745
	293.222	2.6016	37.3271
Relative gene expression level comapre to brain control NSCs (ED Figure 1e).
	Pou5f1	Nanog
ellNSCs	1.43719	0.250668
	1.52483	0.347612
	1.05764	0.465144
allNSCs	0.754582	0.645527
	1.23119	0.429685
	0.825162	0.386154
Control NSCs	1	1
	1	1
	1	1
Limbs Firbo	2.39703	1.25845
	1.86445	0.753641
	3.1629	1.75096
Lung Fibro	2.21968	0.34754
	3.42013	0.331953
	1.83153	1.90719
ESCs	2178.55	359.052
	2094.44	426.928
	1965.87	368.022
Relative gene expression level comapre to brain control NSCs (ED Figure 1g).
	Tubb3	Gfap	Mbp	Plp1
ellNSCs Diff	9.88609	717.458	30.9239	75.2594
	11.9125	764.011	28.029	76.8834
	14.997	707.237	23.4197	75.6779
allNSCs Diff	15.6849	1053.92	20.2893	68.0018
	17.4954	980.076	24.4041	67.5742
	15.3637	998.737	24.4041	86.5223
Control NSCs Diff	8.63024	1008.12	19.5778	77.1022
	8.24832	932.558	11.2406	74.5946
	8.12265	983.206	20.2893	74.7758
ellNSCs	0.479	0.213	0.707	1.104
	0.447	0.146	0.628	0.828
	0.862741	0.313101	0.673663	0.939165
allNSCs	0.97976	0.85806	0.939165	1.18476
	1.02066	1.16542	1.06478	0.84405
	1.12572	1.12572	1.15869	1.06478
Control NSC	1	1	1	1
	1	1	1	1
	1	1	1	1

## Sheet: Extended Data Fig. 2
Source data of Extended Data Fig. 2
Relative gene expression level comapre to brain control NSCs.
	Sox2	Olig2	Pax6	Sox1	Nestin	Ascl1
Limb pNSCs	1.17344	0.472013	0.97637	0.1573	0.305311	0.769744
	1.25714	0.493835	1.16498	0.2092	0.304444	0.825391
	1.15577	0.545821	1.24022	0.1979	0.578966	0.786681
Control NSCs	1	1	1	1	1	1
	1	1	1	1	1	1
	1	1	1	1	1	1
Limb Fibroblasts	0.00100353	1.48e-05	0.0340217	0.0189094	0.0244343	0.000904464
	0.00105974	0.000223552	0.0889893	0.0472497	0.0449527	0.000918425
	0.00348204	0.000833513	0.0988373	0.0292109	0.0521713	0.000561202

## Sheet: Extended Data Fig. 3
Source data of Extended Data Fig. 3
Relative gene expression level comapre to brain control NSCs.
	Sox2	Olig2	Pax6	Sox1	Nestin	Ascl1	Thy1	Snai2	Snai1
Wnt1Cre brain NSCs	1	1	1	1	1	1	1	1	1
	1	1	1	1	1	1	1	1	1
	1	1	1	1	1	1	1	1	1
Wnt1Cre tail pNSCs	1.18213	1.14505	2.70969	1.52265	1.21656	1.1391	2.68775	0.999773	1.00011
	1.72513	0.792454	1.22276	0.999858	1.29873	1.43952	1.90027	3.20938	2.39257
	0.540756	0.764696	0.947121	1.91434	1.06773	0.854746	0.627158	1.00022	1.25686
Wnt1Cre DRG pNSCs	0.702121	1.29274	0.965904	0.684043	1.3022	1.03887	0.244746	0.850995	1.63451
	0.68593	1.31623	1.22233	0.641662	1.28182	1.07979	0.236418	1.46327	1.68441
	1.21791	1.26389	1.13151	0.619995	1.3631	0.97314	0.245316	1.12236	1.56657
Tail fibroblast	0.00211792	0.000291696	0.0251671	0.0435473	0.0836933	0.000215924	64.1633	3524.31	376.04
	0.00373254	0.00032657	0.0266114	0.0521194	0.0947926	0.00019367	70.906	2927.81	323.216
	0.00311505	0.000212094	0.018708	0.0458798	0.0883117	0.000776326	58.2961	2655.12	458.746
Relative differentiation efficiency to brain control NSCs in vitro (%).
	cell number	GFAP+ cells	% differentiated astrocytes	Relative differentiation efficiency to brian control NSCs (%)
Tail pNSCs	179	165	92.1788	102.73
	138	124	89.8551	100.14
	157	143	91.0828	101.509
DRG pNSCs	193	179	92.7461	103.362
	156	140	89.7436	100.016
	127	117	92.126	102.671
Brain NSCs	236	215	91.1017	101.53
	146	129	88.3562	98.4698
	185	166	89.7297	100.001
	cell number	MBP+ cells	% differentiated Oligodentrocytes
Tail pNSCs	796	22	2.76382	126.819
	641	13	2.02808	93.0592
	738	17	2.30352	105.698
DRG pNSCs	846	23	2.71868	124.747
	613	12	1.95759	89.8245
	637	14	2.1978	100.847
Brain NSCs	724	14	1.9337	88.7286
	668	18	2.69461	123.643
	576	11	1.90972	87.6283
	cell number	Tuj1+ cells	% differentiated neurons
Tail pNSCs	99	18	18.1818	77.821
	48	12	25	107.004
	128	30	23.4375	100.316
DRG pNSCs	105	26	24.7619	105.985
	83	18	21.6867	92.8227
	129	25	19.3798	82.9488
Brain NSCs	66	17	25.7576	110.246
	200	47	23.5	100.584
	96	20	20.8333	89.1699

## Sheet: Extended Data Fig. 4
Source data of Extended Data Fig. 4
Cluster forming efficiency from sorted Sox2-GFP+ cells.
	sorted GFP+ cells number	NSC colony number	Efficiency (%)
Adult Lung	10000	4	0.04
	10000	3	0.03
	10000	2	0.02
Postnatal Lung	10000	8	0.08
	10000	9	0.09
	10000	13	0.13
Relative gene expression level comapre to brain control NSCs (ED Figure 4b).
	Sox2	Olig2	Pax6	Sox1	Nestin	Ascl1
Sox2-GFP brain NSCs	1	1	1	1	1	1
	1	1	1	1	1	1
	1	1	1	1	1	1
Sox2-GFP Lung pNSCs	1.56421	1.16163	2.6338	0.279927	1.7186	2.65854
	1.37371	1.31023	2.40796	0.338524	1.68685	2.41781
	1.49027	2.34398	2.18985	0.454646	1.90592	2.38882
Lung Fibroblasts	0.00701526	0.000692034	0.0569431	0.0901567	0.0366005	0.00176806
	0.00407589	0.00219984	0.025035	0.0894753	0.0660785	0.00234785
	0.00592413	0.0023792	0.0477868	0.0695343	0.0667832	0.000634424
Relative gene expression level comapre to brain control NSCs (ED Figure 4k).
	Sox2	Olig2	Pax6	Sox1	Nestin	Ascl1
Lung pNSCs	1.41387	4.37744	2.17663	1.10027	9.6761	3.66886
	1.29916	3.51637	1.26855	0.889061	5.81536	2.88449
	1.35951	3.85572	1.39745	0.618748	6.16477	2.79547
Tail pNSCs	1.27751	1.92734	1.32639	0.523777	3.75035	2.37865
	1.312	2.08709	1.42079	0.546616	2.39162	2.45027
	1.1882	2.38178	1.42737	0.458564	3.03855	2.28283
Brain NSCs	1.17184	1.19951	1.2112	1.09452	0.898883	1.1147
	0.916573	0.9677	0.913214	0.888611	1.07697	1.01515
	0.931032	0.861497	0.904086	1.02817	1.03298	0.883722
DRG pNSCs	1.25887	0.683755	1.04966	1.54213	1.36951	1.57625
	1.24012	0.932186	1.21033	1.65312	1.33341	1.05809
	0.694474	0.849803	1.15991	1.54511	1.00874	1.26108
Tail cells	0.00391903	0.000593644	0.0264875	0.104832	0.743116	0.00162604
	0.00400537	0.000650421	0.0246463	0.0811753	0.65987	0.00077127
	0.000115464	0.000216308	0.00428213	0.00418177	0.0970369	0.000221748
Lung cells	0.000198525	1.01238e-05	0.00495994	0.0135509	0.0522863	0.000521967
	0.000216578	0.000330701	0.00467544	0.00982869	0.0145431	0.000156099
	9.28337e-05	0.000126242	0.00310239	0.0233424	0.0991501	0.000138034
Relative differentiation efficiency to brain control NSCs in vitro (%).
	cell number	GFAP+ cells	% differentiated astrocytes	Relative differentiation efficiency to brian control NSCs (%)
Lung pNSCs	131	128	97.7099	99.8857
	122	120	98.3607	100.551
	142	140	98.5915	100.787
Tail pNSCs	161	158	98.1366	100.322
	126	125	99.2063	101.415
	135	132	97.7778	99.9551
Brain NSCs	152	151	99.3421	101.554
	110	107	97.2727	99.4388
	127	123	96.8504	99.007
DRG pNSCs	126	125	99.2063	101.415
	107	105	98.1308	100.316
	152	148	97.3684	99.5366
	cell number	MBP+ cells	% differentiated Oligodentrocytes
Lung pNSCs	1269	11	0.866824	80.1147
	1135	12	1.05727	97.7162
	836	9	1.07656	99.4987
Tail pNSCs	826	11	1.33172	123.082
	1233	12	0.973236	89.9496
	1059	10	0.944287	87.2741
Brain NSCs	1063	10	0.940734	86.9457
	1152	12	1.04167	96.2742
	1108	14	1.26354	116.78
DRG pNSCs	1340	13	0.970149	89.6643
	1055	12	1.13744	105.126
	898	9	1.00223	92.6291
	cell number	Tuj1+ cells	% differentiated neurons
Lung pNSCs	1150	339	29.4783	98.7853
	1056	357	33.8068	113.291
	1233	387	31.3869	105.181
Tail pNSCs	1122	342	30.4813	102.147
	1077	316	29.3408	98.3245
	1082	308	28.4658	95.3924
Brain NSCs	1080	364	33.7037	112.945
	1165	324	27.8112	93.1986
	1089	305	28.0073	93.8561
DRG pNSCs	896	266	29.6875	99.4865
	1034	348	33.6557	112.784
	962	343	35.6549	119.484

## Sheet: Extended Data Fig. 7
Source data of Extended Data Fig. 7
NSC-like cluster forming efficiency from postnatal tail and brain Sox1-GFP+ cells with or without low-pH treatment.
	Cultured GFP+ cell number	NSC-like cluster number	Efficiency (%)
Tail GFP+ cells	100	9	9
	100	8	8
	100	11	11
Tail GFP+ cells with low-pH treatment	100	16	16
	100	17	17
	100	19	19
Brain GFP+ cells	1000	669	66.9
	1000	637	63.7
	1000	683	68.3
Brain GFP+ cells with low-pH treatment	1000	726	72.6
	1000	768	76.8
	1000	708	70.8
Relative gene expression level comapre to brain control NSCs.
	Sox2	Olig2	Pax6	Sox1	Nestin	Ascl1
Lung pNSCs	0.871357	1.08763	1.54677	0.530067	1.01853	1.12501
	0.811785	1.07901	1.52606	0.534751	1.26171	1.11902
	0.825262	1.30079	1.58506	0.735747	1.20512	1.2423
Tail pNSCs	0.488548	0.87111	0.956422	0.482771	1.45998	1.38981
	0.490282	0.669847	0.892764	0.144948	1.15907	1.52081
	0.484413	0.586653	0.887095	0.386934	1.23343	1.33797
Brain NSCs	1.05277	1.09889	0.955697	1.07566	1.14158	1.01684
	0.985399	0.860749	0.988132	1.05548	0.970227	0.959278
	0.963949	1.05723	1.05892	0.880793	0.902856	1.02518
Tail cells	0.00426487	5.57567e-05	0.0166086	0.0142006	0.147037	0.00178776
	0.00368059	0.00029812	0.0189375	0.00768268	0.1886	0.00165622
	0.00353047	0.0010018	0.0247888	0.0587935	0.207256	0.000972619
Lung cells	7.42825e-05	6.86809e-05	0.0041312	0.0047749	0.0110502	0.000382531
	0.000127172	1.9076e-05	0.00184689	0.00295716	0.0180428	0.000276333
	0.000165539	0.00010162	0.00293433	0.00997447	0.0108366	0.000126532
Relative differentiation efficiency to brain control NSCs in vitro (%).
	cell number	GFAP+ cells	% differentiated astrocytes	Relative differentiation efficiency to brian control NSCs (%)
Lung pNSCs	429	427	99.5338	100.444
	243	240	98.7654	99.6685
	374	369	98.6631	99.5652
Tail pNSCs	412	410	99.5146	100.424
	286	283	98.951	99.8558
	321	318	99.0654	99.9712
Brain NSCs	453	451	99.5585	100.469
	409	405	99.022	99.9274
	308	304	98.7013	99.6038
	cell number	MBP+ cells	% differentiated Oligodentrocytes
Lung pNSCs	1243	41	3.29847	117.296
	1136	28	2.46479	87.6493
	1056	21	1.98864	70.7171
Tail pNSCs	1289	45	3.49108	124.145
	1107	27	2.43902	86.7331
	1033	29	2.80736	99.8313
Brain NSCs	1218	42	3.44828	122.623
	1176	28	2.38095	84.6681
	1074	28	2.60708	92.7092
	cell number	Tuj1+ cells	% differentiated neurons
Lung pNSCs	1171	285	24.3382	98.3142
	1450	367	25.3103	102.241
	1315	296	22.5095	90.9273
Tail pNSCs	968	226	23.3471	94.3108
	1259	331	26.2907	106.202
	1245	301	24.1767	97.662
Brain NSCs	826	186	22.5182	90.9623
	1189	304	25.5677	103.281
	1207	316	26.1806	105.757

## Sheet: Extended Data Fig. 8
Source data of Extended Data Fig. 8
Relative gene expression level comapre to brain control NSCs.
	Sox2	Olig2	Pax6	Sox1	Nestin	Ascl1
Tail pNSCs	0.656467	0.883181	1.60896	0.229582	2.15002	1.36365
	0.83004	0.85364	1.58474	0.205278	2.21525	1.00649
	0.78269	0.845671	1.15143	0.22259	1.64638	1.29516
Brain pNSCs	1.03236	0.922191	1.0093	1.09338	0.969006	0.908329
	0.937273	1.08437	1.17021	1.0441	1.03198	1.10092
	1.03348	1.0708	0.944444	0.930809	1.05136	0.998689
Tail cells	0.00100353	0.00181213	0.0889893	0.0743422	0.032035	0.000561202
	0.00105974	0.000833513	0.0267054	0.0457737	0.040698	0.000213377
	0.000680498	0.000404661	0.0340217	0.0767589	0.032183	0.000143268
